# Supplementary material for: Application of an Ovate Leaf Shape Model to Evaluate Leaf Bilateral Asymmetry and Calculate Lamina Centroid Location
Source: Front Plant Sci. 2022 Jan 17;12:822907. doi: 10.3389/fpls.2021.822907 (PMC8801803; doi:10.3389/fpls.2021.822907)
Supplement: Supplementary file 1 [file Table_1.XLSX]

## Sheet: Table S1
Table S1. Fitted results for the ovate leaves of two Lauraceae species using the MLRF equation
Species code	x0	y0	θ	yc	xc	x2	δ	r2	RSS	n	RMSEadj	Lamina left side area (cm2)	Lamina right side area (cm2)	SI	AR	Lamina length (cm)	Lamina width (cm)	Lamina area (cm2)	Lamina fress mass (g)	Leaf petiole fress mass (g)
CC	8.90037	8.96657	0.77785	2.65435	4.83404	10.6556	1.07882	0.999137	8.53899	3000	0.016035	16.3703	18.407	0.0898345	0.889352	10.7639	5.33855	34.7773	0.7236	0.0425
CC	7.98359	7.80874	0.779373	2.24385	4.01993	9.44369	1.10129	0.99909	6.21438	2998	0.0160852	12.9741	12.1949	0.0705996	1.0639	9.49423	4.49716	25.1689	0.5136	0.0266
CC	8.7512	9.01274	0.76906	2.31982	5.23491	11.4553	1.31141	0.998959	7.84068	2997	0.0163428	16.1425	14.6303	0.0681432	1.10336	11.0397	4.68594	30.7727	0.6138	0.0329
CC	8.64394	8.08107	0.773316	2.48082	4.77308	10.0612	1.13071	0.998467	13.7247	2999	0.0215441	14.879	16.0965	0.081499	0.924365	9.96837	4.88556	30.9755	0.6074	0.0357
CC	7.58657	8.04588	0.790128	2.15208	4.96912	10.2149	1.38869	0.995349	30.5436	3000	0.0351347	14.859	11.0515	0.175827	1.34452	9.87804	4.24603	25.9105	0.511	0.0266
CC	7.67995	7.66028	0.788658	2.09033	4.31541	9.90102	1.2313	0.992925	44.2854	2999	0.0440792	12.8776	10.9986	0.117341	1.17083	9.25223	4.21178	23.8762	0.4525	0.0275
CC	8.41617	8.01696	0.767134	2.47885	4.44092	10.1361	1.19874	0.998891	9.30671	3000	0.0182153	15.3107	14.0625	0.138833	1.08876	10.0148	4.92816	29.3732	0.5977	0.0284
CC	7.17107	7.2832	0.78207	2.12766	4.12436	9.08658	1.22069	0.998929	6.90432	2999	0.0177934	12.1012	10.7431	0.0740881	1.12642	8.8298	4.21584	22.8442	0.4271	0.0178
CC	8.37705	8.08968	0.790428	2.42995	4.79188	10.2886	1.16017	0.998264	14.7575	2999	0.0225271	15.1209	15.3423	0.0727456	0.985565	10.0726	4.83875	30.4632	0.6119	0.0318
CC	7.83524	7.80422	0.824346	2.40832	4.74454	10.2849	1.5265	0.998948	8.35811	3000	0.0178797	14.2515	13.1274	0.0756408	1.08563	9.47958	4.75641	27.3789	0.5332	0.0267
CC	7.34918	7.10553	0.800796	2.09988	4.52623	9.72482	1.5114	0.998466	9.37348	3000	0.0208032	9.80676	12.8747	0.184055	0.761711	9.00018	4.19773	22.6814	0.4741	0.0305
CC	8.51107	8.52463	0.76773	2.46465	4.77171	10.3878	0.999825	0.999123	8.03764	3000	0.0161271	16.823	15.5398	0.0772842	1.08257	10.2385	4.89931	32.3628	0.6687	0.0355
CC	7.77494	7.70088	0.774796	2.11996	4.53034	10.1772	1.4555	0.99925	4.50605	2998	0.0140805	12.1222	11.6942	0.0382972	1.0366	9.65027	4.25778	23.8163	0.4685	0.0279
CC	7.2678	6.99171	0.79868	1.96285	3.99666	8.41037	1.1971	0.998291	9.52283	3000	0.0222456	9.74992	10.4015	0.0498133	0.937353	8.3208	3.9074	20.1515	0.3774	0.015
CC	8.06461	7.96708	0.801506	1.98749	4.7548	9.92807	1.28358	0.999162	4.71647	3000	0.0144498	12.1357	11.5194	0.0703949	1.0535	9.74599	4.02122	23.6551	0.4436	0.0244
CC	6.27476	6.05775	0.780661	1.4767	3.16415	6.91955	1.08134	0.99652	10.9492	2999	0.0301669	5.8018	6.80182	0.0915146	0.852978	6.89208	2.90832	12.6036	0.2456	0.0142
CC	6.73691	6.6755	0.818317	2.00707	3.62112	8.75143	1.20945	0.998381	9.27119	2997	0.0221056	10.7323	9.15593	0.18073	1.17217	8.07856	3.99145	19.8882	0.3819	0.0156
CC	6.95875	6.83962	0.789643	1.8445	3.3772	8.1768	0.913689	0.995199	24.0914	3000	0.0367087	8.2756	10.4464	0.141285	0.792196	8.10955	3.66263	18.722	0.3608	0.0277
CC	6.94017	6.78976	0.787157	1.8804	2.78379	6.80021	0.746341	0.996226	18.8586	2998	0.0341662	7.3905	9.53858	0.225672	0.7748	7.26526	3.69565	16.9291	0.3174	0.0182
CC	7.89382	7.67101	0.754134	2.38759	4.23179	9.11526	1.09065	0.998826	9.56307	2999	0.0192811	13.2942	13.6527	0.084673	0.973744	9.09532	4.79786	26.9469	0.5051	0.025
CC	7.27772	6.99385	0.761378	1.85946	4.45686	9.97393	1.53248	0.994421	27.3033	2998	0.037876	7.71127	12.2325	0.266881	0.630395	8.81174	3.73513	19.9437	0.3917	0.0215
CC	6.68841	6.52397	0.809094	1.74895	4.32656	8.93302	1.53661	0.998554	6.37263	3000	0.0194001	9.13695	8.59433	0.157086	1.06314	8.28542	3.50642	17.7313	0.3279	0.0154
CC	7.91237	7.41514	0.813428	2.39095	4.08321	9.45044	1.06651	0.999063	7.62038	3000	0.0171198	13.219	14.0086	0.0434724	0.943636	9.15703	4.81511	27.2276	0.5516	0.0259
CC	8.09215	8.14351	0.776413	2.36334	4.68363	10.2581	1.19429	0.999103	7.11479	3000	0.0160492	14.1682	14.7576	0.0573817	0.960062	9.92843	4.70081	28.9258	0.571	0.0294
CC	5.53519	5.47717	0.781859	1.39149	2.54675	6.09035	0.95063	0.997876	5.94537	2999	0.0243868	5.36352	5.1088	0.0677933	1.04986	6.09681	2.74603	10.4723	0.2017	0.0103
CC	6.96447	6.53944	0.805013	1.82566	4.3989	8.80255	1.54442	0.998359	7.79309	2999	0.0208957	8.38394	10.313	0.125747	0.81295	8.45522	3.62888	18.6969	0.348	0.0156
CC	6.88322	6.79439	0.776293	1.82098	3.19081	7.41478	0.799711	0.998665	6.48337	2998	0.0195523	9.08582	8.68557	0.0955881	1.04608	7.888	3.59675	17.7714	0.3669	0.0221
CC	6.69026	6.57647	0.768502	2.08406	3.81268	8.16158	1.16418	0.998712	8.11668	3000	0.0202617	11.1523	9.55165	0.106047	1.16758	7.99814	4.15935	20.7039	0.4047	0.0209
CC	6.54889	6.56259	0.82096	2.04476	3.66466	7.80332	1.05688	0.998217	11.0155	3000	0.0239538	9.29493	10.809	0.112001	0.859925	7.74353	4.00049	20.1039	0.3865	0.0202
CC	5.16002	5.21541	0.803949	1.13266	2.91533	6.96489	1.52033	0.995702	7.67239	2998	0.0312204	5.01435	3.23409	0.307351	1.55047	6.1622	2.24576	8.24844	0.159	0.0107
CC	6.92593	6.81807	0.813678	1.73562	2.9805	7.12498	0.828408	0.995951	17.2297	2999	0.0336272	8.12375	7.83758	0.15814	1.03651	7.6469	3.40888	15.9613	0.3281	0.0193
CC	6.57857	6.2591	0.784237	1.90511	4.15351	8.77581	1.50198	0.995456	23.3867	2999	0.0361557	7.53833	11.2025	0.233239	0.672915	8.06666	3.77294	18.7408	0.3354	0.0164
CC	5.93666	5.9017	0.794022	1.76132	3.42267	7.09676	1.22127	0.999328	2.97027	3000	0.0142612	8.0578	7.23597	0.0910902	1.11358	7.04515	3.54804	15.2938	0.2863	0.0166
CC	5.81434	5.4864	0.824426	1.14176	3.31969	7.90835	1.73165	0.997251	4.70067	3000	0.0233171	4.52076	4.53324	0.207355	0.997246	6.9164	2.33845	9.054	0.1607	0.0094
CC	7.41312	7.20459	0.752714	1.81767	3.69655	9.01146	1.1208	0.998631	6.18049	2999	0.0184376	8.87965	10.1656	0.188015	0.873496	8.95097	3.59658	19.0453	0.3702	0.0266
CC	8.18522	7.76217	0.844691	2.32824	4.3437	10.753	1.33503	0.995781	31.0998	2999	0.0347273	15.497	11.5169	0.26321	1.34558	9.8518	4.64156	27.0139	0.5381	0.0262
CC	6.99355	7.00059	0.814554	1.86293	3.57859	8.53943	1.01639	0.996958	15.3186	2998	0.0289161	10.1117	9.0864	0.0958605	1.11284	8.47052	3.68888	19.1981	0.3905	0.0255
CC	6.75081	6.59324	0.767802	1.79324	3.45194	8.22569	1.25513	0.997159	12.383	2999	0.0279097	8.12112	8.53178	0.119604	0.951866	7.91651	3.55708	16.6529	0.3154	0.0153
CC	6.67286	6.70517	0.78346	1.79177	4.35472	8.79174	1.6639	0.998996	4.46375	3000	0.0162254	9.40825	8.34738	0.106149	1.12709	8.30259	3.62884	17.7556	0.3312	0.0161
CC	5.63917	5.92983	0.784983	1.59413	3.52552	8.41572	1.64492	0.995755	14.7502	2997	0.0337218	8.07866	5.5183	0.223431	1.46398	7.15605	3.15719	13.597	0.2535	0.0103
CC	6.03545	5.84167	0.768238	1.90329	3.13731	6.98087	0.895325	0.999149	4.59444	3000	0.0167363	9.36627	7.81045	0.134558	1.1992	6.91618	3.83139	17.1767	0.3425	0.0188
CC	7.035	6.73515	0.751413	1.6642	4.41055	10.2898	1.83509	0.994322	21.5676	3000	0.0366223	6.61829	10.2216	0.298074	0.647479	8.62958	3.3208	16.8399	0.3196	0.0148
CC	6.92684	6.77047	0.80409	1.78057	4.30246	8.82189	1.61124	0.998281	7.5624	3000	0.0211737	9.25962	8.40457	0.171727	1.10174	8.40216	3.52739	17.6642	0.3294	0.011
CC	6.43322	5.99077	0.794125	1.56066	3.68878	8.27301	1.4949	0.996023	12.8884	2995	0.0309583	6.33801	7.76778	0.149553	0.815935	7.71949	3.08233	14.1058	0.301	0.0207
CC	6.88328	6.76148	0.762961	1.79895	4.40027	9.4031	1.49921	0.996395	16.824	2999	0.0305819	8.02429	10.8197	0.165445	0.741635	8.49749	3.56611	18.844	0.3501	0.0159
CC	6.13926	6.07185	0.789472	1.94357	2.49746	5.86081	0.629797	0.999204	4.64626	2999	0.0174971	7.49377	8.40437	0.0961809	0.891652	5.97986	3.85681	15.8981	0.285	0.0198
CC	6.67846	6.7158	0.737056	1.96574	4.11727	8.78704	1.28248	0.997518	13.8098	2999	0.0266337	10.098	10.2958	0.1105	0.980791	8.44079	3.94491	20.3938	0.398	0.0226
CC	5.97237	5.95443	0.780741	1.6443	3.38665	8.26206	1.5516	0.99364	22.3915	2996	0.0410175	8.87306	5.08271	0.394483	1.74573	7.42329	3.25493	13.9558	0.2735	0.0158
CC	6.34531	6.18495	0.784504	1.53937	3.09744	7.26593	0.954212	0.997236	9.46281	2999	0.026672	7.22211	6.7121	0.0801335	1.07598	7.4836	3.04862	13.9342	0.2667	0.0124
CC	5.62198	5.58976	0.778988	1.39046	2.85239	6.55412	1.00174	0.994702	15.2324	2998	0.0377115	6.60916	4.61461	0.175385	1.43223	6.39349	2.75513	11.2238	0.206	0.0121
CC	5.07326	5.03513	0.839308	1.33838	2.70994	6.67672	1.12556	0.995961	10.7301	3000	0.0331622	6.14636	4.07118	0.290403	1.50972	6.10573	2.65016	10.2175	0.1932	0.0078
CC	6.12392	6.55927	0.809166	1.66029	4.20631	9.31383	1.78118	0.996935	11.5394	3000	0.0275941	9.27456	6.59561	0.201938	1.40617	8.0891	3.27949	15.8702	0.3193	0.0156
CC	5.28258	5.17953	0.761444	1.36385	2.64651	5.99893	0.970823	0.993922	16.6987	2999	0.0413278	6.38289	3.85878	0.24634	1.65412	6.01493	2.6812	10.2417	0.1864	0.0087
CC	5.93805	5.792	0.765369	1.67104	2.87529	6.65765	0.910706	0.998018	7.96781	2998	0.0243007	7.13728	7.00175	0.035803	1.01936	6.91119	3.27013	14.139	0.2733	0.0152
CC	5.40308	5.11249	0.780408	1.24213	2.92634	6.67751	1.23974	0.998232	3.90369	3000	0.0206817	4.27847	5.27874	0.164156	0.810508	6.28195	2.48524	9.55721	0.1736	0.0047
CC	5.04246	5.00461	0.772495	1.48531	2.62715	5.98311	1.09196	0.998599	4.40843	2998	0.0207695	5.38693	5.32208	0.12433	1.01218	5.89888	2.98245	10.709	0.2048	0.0112
CC	6.24224	6.17049	0.769169	1.48705	3.54518	7.97372	1.33746	0.999241	2.36395	3000	0.0135733	6.57986	6.857	0.0729153	0.959583	7.52186	3.02446	13.4369	0.2414	0.0128
CC	6.51542	6.29309	0.779487	1.74742	3.92726	8.05521	1.22527	0.999254	3.39264	2999	0.0143291	9.17862	8.13039	0.104899	1.12893	7.85772	3.46184	17.309	0.3161	0.0142
CC	6.06376	6.03198	0.787498	1.69744	3.03318	7.03485	0.864011	0.999033	4.18042	3000	0.0168868	7.80603	7.54557	0.036415	1.03452	7.12595	3.34145	15.3516	0.287	0.0187
CC	5.81736	5.62117	0.800355	1.63594	2.73202	6.6805	0.931762	0.998428	5.96078	2999	0.0215182	6.79381	6.69166	0.0608565	1.01527	6.77268	3.23365	13.4855	0.2496	0.0097
CC	5.59978	5.413	0.808095	1.41704	2.73011	6.4205	0.922067	0.997039	8.75007	2999	0.0283565	4.89357	6.50578	0.178425	0.752188	6.42611	2.80288	11.3993	0.2096	0.0136
CC	6.46947	6.64654	0.813131	1.65726	3.08896	8.08124	0.969318	0.995891	15.9877	3000	0.0325319	8.90724	6.91234	0.201455	1.2886	7.80552	3.26956	15.8196	0.2821	0.0129
CC	7.39921	7.23597	0.796936	2.2736	4.22202	9.35103	1.1532	0.998795	9.02908	3000	0.0192738	11.7678	13.6852	0.116335	0.859888	8.99162	4.55126	25.453	0.4872	0.0251
CC	5.72168	5.55969	0.781066	1.69534	3.10807	6.85543	1.0819	0.99921	3.30302	2999	0.015578	6.86363	7.39447	0.0484941	0.928212	6.72488	3.42236	14.2581	0.2634	0.0143
CC	5.12963	5.15973	0.821053	1.41136	2.85954	6.04334	1.07273	0.997965	5.82325	3000	0.0238293	5.91039	4.82879	0.16423	1.22399	6.21498	2.83057	10.7392	0.199	0.0094
CC	6.60838	6.16923	0.831067	1.62503	3.21047	7.47942	1.00282	0.997154	10.5602	2997	0.0272675	7.1328	7.75555	0.191126	0.919703	7.54811	3.26057	14.8883	0.2852	0.0161
CC	6.04315	6.00661	0.769928	1.56376	3.67707	7.57455	1.26173	0.998418	5.63984	3000	0.0202499	7.63643	6.76644	0.064581	1.12857	7.41957	3.10495	14.4029	0.2645	0.0089
CC	6.26925	6.43099	0.787269	1.93395	3.74493	8.33406	1.3532	0.998511	7.638	2999	0.0209161	9.71643	8.57274	0.139726	1.13341	7.92265	3.88458	18.2892	0.3323	0.0248
CC	8.70047	8.529	0.804564	2.37724	5.03775	10.6817	1.24446	0.998938	8.53475	2997	0.0171376	14.4965	15.9652	0.0554991	0.908004	10.5907	4.69513	30.4617	0.5852	0.0317
CC	7.15959	6.62034	0.795328	1.60876	4.01573	8.85596	1.35632	0.998681	4.82121	2999	0.0176293	8.10875	8.14149	0.105108	0.995978	8.51542	3.20689	16.2502	0.293	0.0162
CC	8.14313	7.61661	0.792894	2.55782	5.19936	10.4743	1.4315	0.998821	10.9521	2999	0.0190035	14.9098	16.8592	0.113645	0.88437	10.1276	5.07892	31.7691	0.5801	0.0379
CC	6.51088	6.53342	0.834666	2.19626	4.56819	9.35874	1.7754	0.997751	14.8986	2995	0.0265077	12.5216	9.71928	0.170845	1.28833	8.37342	4.36948	22.2409	0.4345	0.0317
CC	6.17967	6.12161	0.806614	1.69357	3.21971	7.58141	1.18287	0.998542	5.68801	2999	0.0199996	7.12175	7.77498	0.0641352	0.915983	7.46426	3.39536	14.8967	0.2874	0.0158
CC	7.67236	7.82692	0.77046	2.63429	4.54422	9.731	1.15206	0.998661	12.8868	3000	0.0207511	15.5765	15.7629	0.0797461	0.988174	9.79959	5.25458	31.3394	0.6309	0.0442
CC	7.42841	7.58984	0.743377	2.17688	4.46004	9.53933	1.20225	0.998806	8.19968	3000	0.0185299	12.2228	12.7852	0.137106	0.956012	9.2338	4.30855	25.0079	0.4829	0.0364
CC	9.16749	8.70389	0.789922	2.21347	5.06796	10.9822	1.05919	0.997618	17.1574	2998	0.0243521	13.2573	17.0604	0.205707	0.77708	11.144	4.32357	30.3176	0.5681	0.0294
CC	8.29947	8.05144	0.827299	2.35372	4.88305	11.1372	1.52549	0.997776	16.1777	3000	0.02453	12.4618	15.693	0.123026	0.794099	10.3896	4.71735	28.1547	0.5554	0.0319
CC	7.00692	6.83596	0.835938	1.95791	3.78987	8.52437	1.10728	0.998313	9.31188	2999	0.0220147	10.1955	9.93173	0.0750059	1.02656	8.30274	3.94608	20.1273	0.3727	0.0211
CC	7.28354	7.50096	0.784736	2.2243	3.44974	8.09899	0.836065	0.996648	23.4587	2997	0.0324438	12.3957	10.966	0.20153	1.13037	8.62462	4.42619	23.3617	0.455	0.0243
CC	6.92462	6.8933	0.781175	2.31891	4.28962	8.63218	1.36731	0.998909	8.2623	2999	0.0189277	11.2632	12.8957	0.0920257	0.873409	8.48547	4.6081	24.1589	0.4714	0.0326
CC	7.52332	7.35588	0.808663	2.07649	4.556	10.6817	1.39941	0.992805	44.6416	2997	0.0442255	15.4471	8.47823	0.377027	1.82197	9.36927	4.09036	23.9253	0.4299	0.0197
CC	6.94152	6.66278	0.78593	1.85891	3.66032	9.02996	1.36876	0.998684	6.11106	2999	0.0188075	8.5474	9.5505	0.104286	0.894968	8.32395	3.77279	18.0979	0.331	0.0248
CC	7.87456	7.88309	0.837958	2.03817	4.37544	11.0297	1.25858	0.994175	34.0725	3000	0.0381635	14.1096	10.3887	0.174869	1.35817	9.95961	4.08891	24.4982	0.4404	0.0219
CC	7.36087	6.76702	0.810756	2.02812	4.18625	8.90894	1.17943	0.995299	27.9527	2999	0.03652	8.87734	13.0778	0.256625	0.678812	8.80266	4.06305	21.9551	0.4366	0.0286
CC	4.62102	4.63375	0.802481	1.16349	2.15441	5.24385	1.05898	0.995855	7.62345	3000	0.0332242	3.6049	3.6273	0.10209	0.993825	5.26378	2.30545	7.2322	0.1296	0.0079
CC	5.6817	5.42739	0.815592	1.46327	2.86041	6.58562	1.12518	0.995712	13.1649	3000	0.034755	4.63511	6.77822	0.23169	0.683824	6.36315	2.86569	11.4133	0.2181	0.0103
CC	5.57368	5.39477	0.81846	1.20925	2.84157	6.66568	1.08572	0.996944	6.33781	2998	0.0262681	4.48132	5.14366	0.124625	0.87123	6.60699	2.40505	9.62498	0.1846	0.0121
CC	7.56375	7.55286	0.756755	1.88423	3.96845	9.41346	1.0566	0.998615	6.96257	3000	0.0185255	10.03	11.2151	0.114504	0.89433	9.40731	3.72983	21.2452	0.3736	0.0158
CC	7.58621	7.55229	0.765897	2.04682	4.48095	10.1743	1.34509	0.996789	19.273	3000	0.0294329	9.86424	13.4334	0.198026	0.734308	9.32953	4.11981	23.2976	0.4342	0.0314
CC	7.79618	7.84557	0.769594	2.22271	4.79975	10.2013	1.21697	0.996645	23.9795	2999	0.0303156	15.1609	12.1717	0.110003	1.24559	9.9345	4.48225	27.3327	0.4672	0.0193
CC	9.3884	9.25935	0.789498	2.76543	5.25719	11.7568	1.11375	0.998972	11.2786	3000	0.0173522	21.2168	18.0092	0.149447	1.17811	11.4894	5.52759	39.226	0.7156	0.0358
CC	7.13009	7.08448	0.786945	1.98149	4.13563	9.36357	1.385	0.99911	4.8509	3000	0.0156565	10.6025	10.121	0.0657288	1.04758	8.7135	3.97898	20.7235	0.377	0.0198
CC	8.2518	7.96721	0.829386	2.44606	5.00039	10.7275	1.39413	0.997482	20.8391	2999	0.0269434	13.7215	16.3496	0.135856	0.83926	10.2683	4.94696	30.0711	0.6051	0.0473
CC	9.31715	9.37939	0.774777	2.64763	5.32632	11.24	1.02801	0.998029	20.213	2997	0.0236069	17.897	20.1233	0.148708	0.889368	11.5397	5.18296	38.0204	0.6665	0.0367
CC	6.41549	6.55629	0.74954	1.91325	4.34016	8.6871	1.78075	0.998322	8.40364	2998	0.0218645	8.99124	9.42946	0.118326	0.953527	8.14455	3.82088	18.4207	0.3277	0.017
CC	6.32475	6.55145	0.794063	1.80106	3.87913	8.1387	1.20994	0.998202	8.50493	2998	0.0223467	9.29555	8.55127	0.0825803	1.08704	7.95701	3.50394	17.8468	0.3284	0.0175
CC	7.62107	7.39495	0.781717	1.9941	4.41506	9.28476	1.20075	0.998315	9.5707	3000	0.0210568	10.8256	11.7785	0.0740265	0.919099	9.30855	3.97021	22.6041	0.4286	0.03
CC	7.58783	7.76506	0.796574	2.14452	4.42973	9.68259	1.19356	0.998806	7.70477	2999	0.0180313	12.7094	12.1151	0.0623882	1.04905	9.61343	4.27673	24.8245	0.4455	0.0257
CC	9.46364	9.58357	0.763152	2.95609	5.40785	11.5469	0.916992	0.997966	26.7383	2996	0.0250472	22.3958	22.2957	0.0793616	1.00449	11.7698	5.94253	44.6915	0.8602	0.0447
CC	8.93384	8.77857	0.79065	2.42077	4.95835	10.7439	0.971501	0.997822	18.8346	2999	0.0243487	16.2123	17.0672	0.0537459	0.949909	10.8331	4.80283	33.2795	0.6697	0.0381
CC	7.00911	6.83923	0.822373	2.09451	3.89902	8.72287	1.15551	0.99791	13.0187	3000	0.0250066	10.0701	11.7315	0.126234	0.858381	8.52746	4.23687	21.8017	0.4254	0.0225
CC	9.16134	8.91262	0.769731	2.50313	4.90299	11.0965	1.03411	0.99842	14.2531	3000	0.0208841	17.2521	16.9699	0.0289561	1.01663	11.0375	5.06069	34.222	0.616	0.0278
CC	7.13036	7.23568	0.779856	2.01445	4.41642	9.26831	1.23611	0.99773	13.4184	2998	0.0249639	12.0509	10.5119	0.0794671	1.14641	9.05431	3.94339	22.5628	0.4379	0.0298
CC	7.91577	8.34235	0.730642	2.2903	4.86538	10.2616	1.08337	0.99447	43.0846	2998	0.0391819	14.9739	14.4344	0.208707	1.03737	9.98552	4.56615	29.4083	0.5275	0.0244
CC	7.50653	7.19829	0.805619	1.88729	3.77753	9.33246	1.14435	0.995235	23.9115	2999	0.035392	10.9745	9.02272	0.156279	1.21632	8.7764	3.76097	19.9972	0.3505	0.0151
CC	9.51525	9.17903	0.776236	3.03004	4.63731	11.1795	0.97217	0.998539	18.7314	3000	0.0217689	19.4196	21.9733	0.106303	0.883782	11.0064	6.0572	41.3929	0.8941	0.0604
CC	7.72224	7.58077	0.788931	2.22955	4.22293	9.44714	1.2853	0.997497	17.0269	2999	0.0271058	13.1011	11.1754	0.0897532	1.17232	9.19412	4.42253	24.2764	0.4846	0.0274
CC	7.12276	6.87095	0.777044	1.99001	3.93146	8.53272	1.10897	0.999503	2.84441	3000	0.0119497	10.5621	10.2977	0.0494754	1.02568	8.52408	3.9832	20.8597	0.3702	0.0181
CC	7.13904	7.09056	0.772345	2.13432	5.14165	10.4824	2.02997	0.998689	8.08421	3000	0.019081	12.4686	10.7836	0.0954833	1.15626	9.27679	4.26421	23.2522	0.4263	0.0296
CC	8.95499	8.8831	0.759839	2.61764	4.78397	10.7478	1.02413	0.997973	19.8937	2997	0.0244625	15.8166	19.0313	0.142245	0.83108	10.8452	5.20995	34.8479	0.6601	0.038
CC	7.0257	7.0516	0.776858	1.91596	4.06607	9.81298	1.3746	0.997299	13.9072	2998	0.0267729	8.49933	11.832	0.235331	0.718332	8.80298	3.85064	20.3314	0.3691	0.0265
CC	6.26113	5.95754	0.799785	1.53297	3.02148	7.57186	1.05989	0.998522	4.8116	2999	0.0192373	6.45745	7.1625	0.0637291	0.901564	7.49421	3.05405	13.6199	0.2633	0.02
CC	8.80394	8.35035	0.81411	2.33752	5.49303	11.6376	1.25829	0.994911	40.6927	3000	0.036287	13.5219	18.8406	0.184972	0.717697	11.045	4.71109	32.3625	0.5794	0.0279
CC	5.74888	5.71136	0.752689	1.51414	2.9156	7.41202	1.16151	0.998707	3.97297	2997	0.0181173	6.84094	5.847	0.119558	1.16999	7.10096	3.08184	12.6879	0.2279	0.0121
CC	7.48077	7.2708	0.76964	2.02014	4.18257	9.521	1.17561	0.996935	17.8265	2999	0.0287817	9.67044	12.8723	0.245249	0.751259	9.1144	3.97329	22.5427	0.432	0.031
CC	8.41082	8.23138	0.793814	2.48847	5.0924	10.7772	1.30921	0.998584	12.3395	2999	0.0202021	14.7215	16.9508	0.0805127	0.868482	10.5451	4.91701	31.6723	0.5825	0.0325
CC	7.02215	7.16437	0.808638	2.03725	4.45379	9.46624	1.37598	0.995617	26.0046	2999	0.0349715	12.9536	9.32031	0.19269	1.38982	8.96844	4.06169	22.2739	0.3991	0.0258
CC	7.65487	7.32044	0.810344	2.20949	4.34588	10.315	1.48064	0.997231	17.9696	2999	0.0278733	10.1629	14.0662	0.210569	0.722503	9.4177	4.43792	24.2291	0.4599	0.0226
CC	6.98548	6.82726	0.794496	1.99413	4.35325	8.96959	1.25522	0.998803	6.95352	2999	0.0182999	10.2639	11.4871	0.105634	0.893518	8.73976	3.99705	21.751	0.4104	0.0284
CC	7.7885	7.54958	0.805779	2.11677	4.44397	9.64836	1.26349	0.998655	8.59203	3000	0.0193453	12.7179	11.3244	0.115546	1.12306	9.32184	4.12647	24.0423	0.4343	0.0235
CC	6.99023	6.83796	0.782772	1.93726	3.71314	8.40251	1.16598	0.998257	9.09085	2996	0.0222332	10.3004	8.98405	0.0846111	1.14652	8.41436	3.86292	19.2845	0.3646	0.0207
CC	6.54111	6.79306	0.775439	1.78633	4.39333	9.25629	1.53306	0.995949	18.608	2999	0.0325235	9.6268	8.80112	0.143905	1.09382	8.42507	3.60145	18.4279	0.3092	0.0141
CC	7.18536	6.7314	0.82792	2.13324	3.56768	9.36	1.12285	0.995601	28.8888	2998	0.0369388	13.6368	8.54941	0.310499	1.59505	8.18958	4.22206	22.1862	0.4244	0.0253
CC	6.50322	6.28039	0.765592	1.76856	3.85456	7.77029	1.17787	0.999099	4.15032	2997	0.0158315	8.47314	8.88482	0.0501752	0.953665	7.72899	3.47966	17.358	0.3141	0.0236
CC	6.1049	6.10344	0.810143	1.60507	3.53981	7.47775	1.31162	0.998368	5.84867	2999	0.0207805	7.48026	6.70769	0.0927205	1.11518	7.40218	3.23103	14.1879	0.2727	0.0169
CC	8.10116	7.82926	0.783303	2.27366	4.15085	9.14936	0.942081	0.998333	11.9117	2998	0.021588	14.0998	12.6836	0.0606641	1.11165	9.81758	4.50606	26.7835	0.5351	0.0355
CC	6.4455	6.14233	0.792485	1.84538	3.6121	8.25588	1.24898	0.992794	34.1196	2998	0.0452929	6.23172	11.1968	0.385291	0.55656	7.81199	3.62905	17.4286	0.3208	0.0172
CC	7.91153	8.28701	0.791401	2.20264	4.80498	11.0919	1.29874	0.995927	27.8724	2998	0.0325876	16.6146	10.8888	0.286246	1.52584	10.2488	4.43432	27.5034	0.4848	0.0174
CC	5.88399	5.81998	0.795796	1.70517	2.86963	7.08741	1.15636	0.996283	14.3834	2999	0.0330591	8.37729	5.40925	0.300489	1.5487	6.84661	3.39502	13.7865	0.2658	0.0178
CC	7.43338	7.23041	0.739573	2.12348	3.50263	8.22474	0.922735	0.997243	17.5968	2999	0.0290133	9.50503	12.3934	0.253148	0.766941	8.46594	4.1956	21.8985	0.3808	0.0187
CC	6.43895	6.25315	0.791472	1.78975	4.04503	8.78038	1.50934	0.99572	19.1723	3000	0.0340025	7.23457	10.1306	0.183796	0.714128	8.0603	3.61109	17.3652	0.3305	0.0207
CC	8.40086	8.27102	0.794703	2.27209	4.46953	10.0125	0.943934	0.99778	16.9752	2999	0.0247993	12.9657	15.9484	0.156583	0.81298	10.174	4.50022	28.9141	0.5279	0.0227
CC	8.82897	8.79493	0.838505	2.50851	4.33306	10.1436	0.89248	0.998461	13.6568	3000	0.0210332	16.3664	15.9606	0.167902	1.02542	10.5145	4.97135	32.3271	0.6268	0.035
CC	8.28997	7.84273	0.791919	2.40924	4.53821	10.2462	1.23399	0.998907	8.98042	2999	0.0181189	14.0462	14.6091	0.0575379	0.961465	9.75815	4.84764	28.6553	0.5277	0.0358
CC	6.99145	6.92002	0.822325	1.85203	3.86314	8.68157	1.26489	0.997433	12.298	3000	0.0263334	8.23235	10.3392	0.134674	0.796224	8.32985	3.7337	18.5716	0.3477	0.0196
CC	8.32374	8.13152	0.785889	2.4475	4.20611	10.5073	1.165	0.996802	25.5952	3000	0.0303507	12.1684	16.9286	0.237076	0.718809	10.1289	4.84144	29.097	0.6258	0.0436
CC	6.1602	6.20151	0.820345	1.78172	3.11743	7.32493	0.970648	0.997565	11.0179	3000	0.0267462	7.95959	8.16926	0.0617662	0.974333	7.28589	3.55632	16.1289	0.319	0.019
CC	7.83664	7.88552	0.791385	2.13459	4.93624	10.2819	1.36101	0.999054	6.18099	2998	0.0158441	11.9485	13.8529	0.107157	0.862524	9.90448	4.21274	25.8014	0.4855	0.0267
CC	6.14649	6.16783	0.801131	1.52759	3.34894	8.00611	1.36192	0.99755	7.8412	3000	0.0248108	7.86948	5.46967	0.303338	1.43875	7.37442	3.04801	13.3392	0.2347	0.0164
CC	5.46106	5.27581	0.802186	1.44801	2.64732	6.20411	1.12833	0.99597	11.7875	3000	0.034172	5.35773	5.21315	0.164431	1.02773	6.1692	2.88702	10.5709	0.1936	0.0118
CC	6.40108	6.62379	0.821566	1.69552	3.78546	9.00142	1.44755	0.992822	28.6087	3000	0.0429175	10.1606	6.10459	0.356479	1.66442	8.05918	3.35443	16.2652	0.3166	0.0201
CC	8.14216	7.78307	0.783945	2.41908	4.47939	10.1062	1.2265	0.999174	6.74672	2999	0.0157447	14.9599	13.55	0.0849181	1.10405	9.73399	4.82661	28.5099	0.5179	0.0285
CC	6.39496	6.50777	0.832247	1.7836	3.24118	8.33779	1.22813	0.994584	23.5448	3000	0.0389505	9.71484	6.53683	0.306029	1.48617	7.69009	3.5725	16.2517	0.287	0.0162
CC	5.40695	5.38451	0.760405	1.53851	3.21882	7.21114	1.38965	0.997663	7.92685	2997	0.0259473	5.10403	7.23779	0.227359	0.705191	6.50737	3.05451	12.3418	0.2162	0.0093
CC	6.03799	5.9549	0.807275	1.53732	3.30584	7.65062	1.40932	0.998834	3.66967	2999	0.0172421	6.49062	6.44004	0.0667612	1.00785	7.2338	3.09893	12.9307	0.2307	0.0122
CC	8.02844	7.68129	0.803352	2.19514	3.76251	9.42196	1.0232	0.994575	36.8705	2999	0.0398688	10.3061	13.9928	0.165365	0.736528	9.08971	4.31059	24.2988	0.4462	0.0244
CC	6.33535	5.99228	0.798664	1.71275	3.48286	7.63671	1.2642	0.995494	18.2915	2997	0.0353633	6.30251	9.02981	0.191565	0.697967	7.52157	3.3656	15.3323	0.3011	0.0192
CC	6.56133	6.7898	0.804569	1.74596	4.09371	8.4672	1.18905	0.997641	10.8682	2999	0.0249915	9.80289	8.42544	0.0781504	1.16349	8.23035	3.56425	18.2283	0.3396	0.015
CC	6.69106	6.64991	0.825016	1.93287	3.96836	8.41082	1.12745	0.998172	10.1272	3000	0.0229424	9.82836	10.3201	0.101607	0.952347	8.30382	3.81679	20.1485	0.3694	0.023
CC	7.70723	7.79342	0.786173	2.4136	4.71216	10.4717	1.48275	0.996037	31.997	3000	0.0348154	12.6161	15.0275	0.108067	0.839532	9.51377	4.79445	27.6436	0.489	0.027
CC	7.15303	6.77012	0.822402	1.80577	4.22025	8.89098	1.18711	0.997611	11.6367	2999	0.0249632	8.66736	10.8942	0.118277	0.795598	8.63629	3.64433	19.5615	0.3579	0.0189
CC	6.667	6.51384	0.783482	1.68088	3.48561	8.05232	1.12482	0.998066	7.58992	2998	0.0222332	8.30446	7.78534	0.0447299	1.06668	8.01514	3.3025	16.0898	0.3095	0.0209
CC	6.52279	6.24288	0.784633	1.84805	4.01533	8.65664	1.48336	0.993474	31.0923	2999	0.0427875	7.29493	10.4957	0.211487	0.695039	7.948	3.61782	17.7907	0.3361	0.0205
CC	8.12481	7.8667	0.765999	2.22574	4.84098	11.6654	1.47182	0.995221	32.4912	3000	0.0353224	10.085	17.1856	0.381211	0.586827	10.3536	4.43127	27.2705	0.5326	0.0339
CC	8.63259	8.66454	0.784273	2.24278	5.07169	11.1992	1.26246	0.998088	13.6936	3000	0.0221526	12.6918	16.5293	0.205429	0.767836	10.6782	4.54859	29.2212	0.5061	0.024
CC	7.71589	7.67409	0.809488	2.07675	4.44968	9.4665	1.23164	0.998999	6.29124	3000	0.0167257	12.7905	10.7598	0.112813	1.18874	9.09373	4.18021	23.5503	0.4294	0.0174
CC	6.19409	6.18889	0.765651	1.65238	3.44953	7.61168	1.18213	0.996613	13.2297	2995	0.0304712	7.62904	7.31689	0.154187	1.04266	7.43001	3.32728	14.9459	0.2546	0.0125
CC	6.81521	6.69961	0.811564	1.52831	4.44678	9.294	1.63395	0.998466	4.98561	2999	0.0182646	7.23207	8.4236	0.1002	0.858549	8.49156	3.11402	15.6557	0.2758	0.015
CC	5.95925	5.90695	0.779961	1.53828	3.46118	7.39057	1.35093	0.998464	5.00055	3000	0.0198993	6.2191	7.00515	0.156755	0.887791	7.1748	3.09934	13.2243	0.244	0.0122
CC	6.76449	6.46884	0.848238	2.39616	4.44314	8.9687	1.596	0.995455	35.3543	2999	0.0388753	10.2419	14.2639	0.180242	0.71803	8.47691	4.74952	24.5058	0.4502	0.0251
CC	6.71417	6.57186	0.851646	1.6767	3.6026	7.86221	1.07987	0.995497	18.0123	2997	0.0340911	7.0294	9.21666	0.171535	0.762685	7.9512	3.31534	16.2461	0.3352	0.0202
CC	5.84663	5.68088	0.823034	1.64589	3.63703	7.90222	1.63011	0.995577	16.311	2994	0.0350255	5.88138	8.0698	0.165983	0.728814	7.16922	3.32406	13.9512	0.2401	0.0093
CC	7.04406	6.75528	0.780819	1.82381	3.63194	8.33651	1.03528	0.99786	10.0742	2998	0.0238325	8.0839	10.5022	0.205307	0.769731	8.41097	3.5902	18.5861	0.3801	0.025
CC	6.56599	6.76608	0.783957	1.91497	3.07018	7.79872	0.989425	0.995725	20.8716	2997	0.0350593	9.79881	8.00087	0.113733	1.22472	7.9267	3.79014	17.7997	0.376	0.0251
CC	8.16265	8.5501	0.797151	2.11795	4.49965	10.2351	1.09162	0.997305	16.763	3000	0.0259001	14.7838	11.3847	0.1696	1.29857	10.3104	4.2178	26.1685	0.4686	0.0246
CC	8.83573	8.47212	0.7957	2.56661	4.71874	10.7232	1.10451	0.998357	15.4417	3000	0.0221169	18.0406	15.0174	0.159707	1.20131	10.387	5.12917	33.058	0.7113	0.0378
CC	5.28315	5.38521	0.791044	1.24841	3.10446	7.64096	1.45505	0.995315	10.147	2999	0.032602	5.86169	4.13882	0.251763	1.41627	6.67404	2.51215	10.0005	0.1875	0.0069
CC	9.47056	8.98007	0.789513	2.63684	6.0622	12.5832	1.57818	0.99847	14.5967	2999	0.0202534	19.1162	18.1602	0.0965857	1.05264	11.8224	5.2496	37.2763	0.7489	0.0435
CC	4.43437	4.53059	0.757048	1.23169	2.1826	5.15402	1.02667	0.996875	6.74237	2997	0.0303166	4.13726	3.55252	0.122464	1.1646	5.07801	2.4073	7.68978	0.1485	0.0083
CC	6.88739	7.52253	0.793893	2.18943	5.24842	11.7861	1.91227	0.992136	52.119	2997	0.0463931	16.623	8.76058	0.396435	1.89747	9.68301	4.34448	25.3835	0.555	0.0284
CC	6.18251	6.18449	0.773968	1.81782	3.56488	7.66894	1.0716	0.9992	3.82997	2999	0.0152029	8.26644	9.09218	0.0900012	0.909181	7.62968	3.68616	17.3586	0.3408	0.0227
CC	6.03878	5.84869	0.789891	1.61643	2.95204	7.12172	0.859774	0.99781	8.37442	2998	0.0244993	6.39538	8.22526	0.159512	0.777529	7.1953	3.17398	14.6206	0.2725	0.0151
CC	7.33084	7.19106	0.803042	1.81745	4.1566	9.40553	1.33444	0.998853	5.25266	3000	0.0168613	9.88518	9.46242	0.0447537	1.04468	8.94407	3.65918	19.3476	0.3679	0.0241
CC	5.26873	5.1932	0.807296	1.26212	2.6474	6.00581	0.956547	0.997944	4.80975	3000	0.0229775	4.81181	4.72814	0.104027	1.0177	6.06918	2.50013	9.53995	0.1774	0.0093
CC	6.06879	5.84911	0.818724	1.58094	2.82442	6.99831	0.866934	0.996781	11.6877	2998	0.0297306	8.51398	5.34213	0.298297	1.59374	6.95078	3.10822	13.8561	0.2776	0.017
CC	6.07244	5.92543	0.781145	1.6116	2.96813	6.80383	0.809775	0.997746	8.84285	2997	0.0253274	6.60966	7.84053	0.115697	0.843012	6.98764	3.20495	14.4502	0.2867	0.0177
CC	6.79136	7.10718	0.799358	1.89752	4.5973	10.0547	1.74363	0.997727	11.3327	3000	0.0244202	11.9159	7.98469	0.278726	1.49234	8.84375	3.74959	19.9006	0.3862	0.0199
CC	8.58574	8.7724	0.782354	2.40562	5.1431	11.9259	1.43131	0.9954	36.297	3000	0.0348985	18.5435	12.6659	0.223853	1.46405	10.8536	4.8355	31.2094	0.6367	0.0373
CC	5.71862	5.43178	0.770469	1.49178	2.70767	5.89663	0.799732	0.994011	20.3016	2999	0.0422897	4.89651	6.99494	0.200179	0.700007	6.1033	2.95092	11.8915	0.2384	0.0154
CC	5.88198	5.67227	0.7932	1.34184	3.12535	7.13781	1.1098	0.997475	6.36746	3000	0.0240836	5.3205	6.17565	0.107412	0.861529	7.13818	2.65896	11.4961	0.2359	0.0184
CC	6.38787	5.94711	0.783004	1.53191	3.01121	7.83402	1.22538	0.992825	22.7805	2999	0.0425671	5.185	7.98509	0.277035	0.649335	7.3546	3.00664	13.1701	0.2717	0.0201
CC	8.20068	8.22747	0.773383	2.16833	4.64757	10.6068	1.24501	0.997766	14.417	2998	0.0238756	12.8682	13.634	0.0888095	0.943827	10.2458	4.33551	26.5022	0.5438	0.0332
CC	7.02527	6.99245	0.761846	1.87822	4.07602	9.64118	1.53197	0.998142	8.65165	2997	0.021794	10.7057	8.38788	0.185976	1.27633	8.79598	3.76888	19.0936	0.3777	0.0203
CC	5.99579	6.24323	0.751077	1.62235	3.05759	7.19776	1.03185	0.998318	6.12423	2994	0.0213145	7.271	6.87392	0.110393	1.05777	7.2344	3.24899	14.1449	0.2791	0.0143
CC	8.34669	8.23513	0.788211	2.51396	4.11022	10.3213	1.10492	0.99814	15.4953	2999	0.0232793	13.6402	16.3124	0.132458	0.836188	10.1028	5.01266	29.9526	0.6662	0.0397
CC	6.45684	6.34924	0.773194	2.14011	3.03649	6.78728	0.717462	0.996967	21.0942	2999	0.0332882	10.3927	9.54861	0.0909552	1.0884	6.90521	4.23135	19.9413	0.3826	0.0214
CC	8.02007	8.35356	0.812843	2.34649	4.46236	10.5409	1.23136	0.996741	24.1075	3000	0.0299369	15.3354	12.8333	0.149875	1.19497	10.2138	4.69519	28.1686	0.5728	0.0329
CC	7.21687	6.92095	0.776828	1.97661	3.84737	9.04967	1.2051	0.996686	18.1558	2999	0.0304677	8.59571	11.8928	0.22446	0.722764	8.54515	4.02108	20.4885	0.4001	0.0274
CC	8.22567	8.17779	0.763375	2.35099	5.28206	11.3024	1.50414	0.998631	10.4287	3000	0.0191747	13.2315	16.4716	0.154957	0.803293	10.5554	4.66536	29.7032	0.5928	0.037
CC	6.72434	6.70788	0.793174	1.81713	3.1822	7.678	0.867466	0.999088	4.25767	2998	0.0158819	9.22372	8.46449	0.0668561	1.0897	8.04888	3.64111	17.6882	0.3695	0.0248
CC	5.43387	5.16076	0.755335	1.47454	2.49675	6.13311	0.820373	0.998304	5.48983	2999	0.0222996	5.21105	6.35374	0.131826	0.820154	6.20166	2.89435	11.5648	0.2272	0.0125
CC	8.60273	8.81501	0.761877	2.58386	5.48108	11.3967	1.38772	0.998797	11.354	3000	0.0185584	17.3053	17.2166	0.0665181	1.00515	10.8426	5.24328	34.5219	0.6932	0.0412
CC	7.57338	7.64094	0.806478	2.1809	3.91981	9.73777	1.11264	0.994086	38.654	3000	0.0406659	14.954	9.52323	0.325757	1.57027	9.41492	4.30333	24.4773	0.5136	0.0358
CC	6.57944	6.26437	0.805642	1.70519	3.85762	8.23337	1.41128	0.998574	5.72575	2999	0.0193034	8.09569	8.0011	0.137759	1.01182	7.84155	3.44327	16.0968	0.2782	0.0115
CC	5.88467	6.03552	0.779092	1.48607	4.41212	9.36817	1.8702	0.994756	16.3514	2998	0.034631	8.81142	5.47569	0.27434	1.60919	7.91973	2.98236	14.2871	0.2571	0.0125
CC	6.92112	7.02349	0.779122	1.90486	3.74014	8.92577	1.17039	0.997746	11.4809	3000	0.0247589	10.6732	8.93976	0.113203	1.1939	8.50327	3.8115	19.6129	0.3633	0.0164
CC	7.89196	7.715	0.770841	2.4276	4.45663	10.1693	1.28245	0.998708	10.1843	2997	0.019455	13.708	14.4973	0.0972179	0.945556	9.8793	4.8916	28.2054	0.5828	0.0415
CC	7.27535	7.27302	0.767556	2.00274	3.30306	8.07247	0.837605	0.997759	13.1492	3000	0.025886	8.91444	11.6349	0.191097	0.766183	8.13906	3.97231	20.5493	0.3756	0.0254
CC	7.19889	6.8219	0.778142	1.89706	3.69975	8.40277	1.07059	0.996214	19.5066	2995	0.0325081	7.90532	11.4567	0.190991	0.690019	8.30214	3.76476	19.362	0.3549	0.027
CC	8.44849	8.59154	0.772724	2.56606	5.45965	11.1351	1.36136	0.998932	9.91893	2999	0.0174409	17.8997	16.2591	0.083284	1.10091	10.8422	5.11128	34.1588	0.6393	0.0394
CC	7.03661	6.9585	0.745819	1.92322	4.09817	9.11489	1.32756	0.998349	8.69613	3000	0.0213358	8.82375	11.1812	0.20222	0.789157	8.59715	3.81206	20.005	0.3451	0.0176
CC	8.67344	8.26213	0.763728	2.45633	5.77885	11.7449	1.56098	0.997125	24.4495	2997	0.0279195	13.8846	18.9944	0.204178	0.730986	11.0395	4.85668	32.8789	0.6461	0.0357
CC	6.04221	6.39808	0.792087	1.69921	3.49014	7.80453	1.18422	0.99583	16.6831	2998	0.0333609	8.66865	7.03932	0.103259	1.23146	7.71612	3.39551	15.708	0.3263	0.0184
CC	8.84449	8.80116	0.793358	2.59112	4.99174	10.7263	1.06019	0.998496	14.2695	3000	0.0207049	18.3883	16.4687	0.143975	1.11656	11.0096	5.15003	34.857	0.7131	0.0467
CC	8.41221	8.23395	0.78278	2.46774	5.21619	11.2363	1.29862	0.999246	6.39149	3000	0.0143515	17.319	15.1773	0.12523	1.14111	10.864	4.96513	32.4963	0.661	0.0392
CC	5.50496	5.64712	0.741132	1.44452	3.07878	7.15826	1.39126	0.996432	10.216	3000	0.0306934	6.31032	5.04553	0.145707	1.25068	6.56442	2.91686	11.3558	0.2078	0.0117
CC	7.66635	7.67364	0.78187	2.10186	4.79165	9.83023	1.46278	0.99888	6.91542	2999	0.0173674	12.3544	11.6628	0.0473339	1.0593	9.48575	4.18299	24.0171	0.4388	0.0239
CC	7.98545	7.88437	0.763863	2.48761	4.12338	10.0524	1.26334	0.997525	19.7081	2999	0.0271922	14.4042	13.5167	0.0738708	1.06566	9.85943	5.01212	27.9209	0.5788	0.0369
CC	7.12479	6.8779	0.820556	1.90195	3.95941	8.64027	1.11378	0.999293	3.83054	3000	0.0141447	10.3016	9.74769	0.0885919	1.05683	8.33023	3.78188	20.0493	0.3674	0.0144
CC	8.10927	8.0008	0.790866	2.27527	4.83005	10.9978	1.36486	0.997456	18.1392	2998	0.0260799	15.6092	12.3372	0.188175	1.26521	10.229	4.59041	27.9464	0.546	0.0281
CC	7.58084	7.26459	0.822032	2.11587	4.57067	10.4828	1.6266	0.998195	11.0221	3000	0.0223386	12.9844	10.1459	0.197041	1.27977	9.18885	4.22168	23.1303	0.4243	0.0244
CC	8.45703	8.34859	0.762368	2.35347	5.2497	11.6588	1.54765	0.998166	13.9127	3000	0.0221668	12.7241	16.9266	0.225752	0.75172	10.5664	4.76964	29.6507	0.567	0.0358
CC	7.3375	7.2759	0.805428	2.1998	3.93563	9.0092	1.20446	0.998321	11.2515	2999	0.0225892	10.8934	12.2052	0.068313	0.892522	8.71589	4.42539	23.0986	0.4642	0.0285
CC	6.94679	6.88422	0.841008	1.92157	3.76199	9.79724	1.42083	0.993901	29.6692	2996	0.0400121	11.3593	8.07337	0.302888	1.40701	8.73853	3.8776	19.4327	0.3749	0.0216
CC	8.0786	8.01472	0.781142	2.2544	4.77578	10.6657	1.42805	0.998621	9.47046	2998	0.0192661	12.1624	14.574	0.145813	0.834524	10.1409	4.52112	26.7364	0.5057	0.0249
CC	6.31588	6.17543	0.757408	1.58304	3.73018	8.04285	1.37781	0.998613	4.94094	3000	0.0188204	6.79521	7.81248	0.0965208	0.869789	7.56671	3.20103	14.6077	0.2577	0.0145
CC	5.67941	5.71378	0.81609	1.88769	2.72508	6.13003	0.68802	0.998723	6.88466	2999	0.0211976	8.3968	7.65353	0.0835388	1.09712	6.36666	3.74939	16.0503	0.2789	0.016
CC	5.37978	5.28197	0.735825	1.42818	2.55473	7.01149	1.13675	0.99223	22.7518	2998	0.0467819	3.84823	7.04554	0.408132	0.546194	6.18992	2.81508	10.8938	0.1941	0.0107
CC	7.54516	7.07619	0.761456	1.84154	4.69071	9.6998	1.41581	0.99893	5.29984	2998	0.0163412	8.84504	11.9527	0.215559	0.740005	9.07533	3.67191	20.7977	0.4048	0.0223
CC	8.67748	8.61634	0.787221	2.17336	4.91686	10.7141	1.18973	0.998485	10.1103	2998	0.019494	14.1729	13.7061	0.0532107	1.03406	10.617	4.31453	27.879	0.499	0.0283
CC	8.67748	8.61634	0.787221	2.17336	4.91686	10.7141	1.18973	0.998485	10.1103	2998	0.019494	14.1729	13.7061	0.0532107	1.03406	10.617	4.31453	27.879	0.5495	0.0301
CC	5.88801	6.21628	0.773754	1.68135	3.81441	7.76787	1.40109	0.997839	8.72757	2999	0.0243235	8.3224	7.13067	0.098955	1.16713	7.46125	3.37737	15.4531	0.2827	0.015
CC	6.39212	6.47968	0.801821	1.6977	3.33613	8.18195	1.28363	0.996001	15.4719	3000	0.0325284	8.85282	6.45974	0.213297	1.37046	7.74951	3.35382	15.3126	0.3046	0.0182
CC	9.18194	8.62164	0.763372	2.63609	5.4338	12.1375	1.38574	0.99654	33.1552	2996	0.0311828	14.9426	20.8119	0.2095	0.717984	11.2299	5.2706	35.7545	0.7288	0.0419
CC	7.11467	7.09184	0.745101	1.85563	4.52467	10.1742	1.57032	0.997781	10.2173	2999	0.0230458	8.67276	11.4796	0.253427	0.755495	9.21722	3.71937	20.1523	0.4003	0.0209
CC	7.56957	7.41799	0.747874	1.81017	4.19942	8.93041	1.18434	0.996202	17.8314	2999	0.0308298	7.9742	11.6784	0.280215	0.682819	8.8916	3.57105	19.6526	0.3593	0.0161
CC	5.92713	5.95441	0.819319	1.57861	3.32344	7.9487	1.28396	0.997426	9.22246	3000	0.0263428	7.86353	6.05364	0.160895	1.29898	7.1518	3.17172	13.9172	0.2506	0.0105
CC	6.23395	6.18776	0.79974	1.65647	3.39991	7.87709	1.3202	0.99919	3.03176	3000	0.014716	7.53549	7.12486	0.0908356	1.05763	7.43138	3.34152	14.6604	0.2665	0.0105
CC	6.83444	6.77362	0.804173	1.87191	3.34849	8.19974	1.17927	0.998236	8.27567	3000	0.0222508	9.18641	8.3177	0.10985	1.10444	8.0008	3.75498	17.5041	0.3209	0.0159
CC	9.05168	8.87424	0.799411	2.62036	5.67402	11.7426	1.37875	0.997576	23.3778	3000	0.0260045	16.6809	19.5213	0.083271	0.854497	11.384	5.2129	36.2021	0.7188	0.0429
CC	7.36507	7.42966	0.779246	2.03825	4.47288	9.86819	1.43724	0.994382	31.8333	3000	0.0385227	12.272	10.1914	0.100735	1.20415	9.26678	4.11092	22.4634	0.4257	0.0248
CC	7.01059	6.93901	0.776312	1.82498	3.72776	8.68602	1.2079	0.999299	3.20395	2998	0.0135403	9.29857	9.01395	0.0405833	1.03158	8.50609	3.66056	18.3125	0.3424	0.0146
CC	8.65835	8.32779	0.80334	2.35726	4.57574	10.9057	1.24502	0.997729	17.2319	2996	0.0249188	14.3108	14.7887	0.109324	0.967687	10.3599	4.74345	29.0996	0.5743	0.0328
CC	5.65074	5.56945	0.806426	1.48043	2.79008	6.44591	0.957524	0.995502	14.4395	2999	0.0356402	7.00438	4.90385	0.223559	1.42834	6.433	2.8931	11.9082	0.2322	0.0128
CC	8.14592	8.10419	0.777271	2.18829	3.84458	10.2127	1.13062	0.999008	6.39694	2998	0.0163571	12.4106	12.6434	0.0737782	0.981585	9.72178	4.40433	25.054	0.4705	0.022
CC	7.32801	7.13167	0.79947	2.02368	4.3012	9.06172	1.17059	0.998357	9.84329	3000	0.0214255	9.96692	12.4879	0.130505	0.798128	8.85693	4.05426	22.4548	0.3951	0.0218
CC	8.94021	8.98914	0.795609	2.53039	4.55403	11.0857	1.03439	0.998311	14.9185	2993	0.0216146	16.3902	17.1273	0.126736	0.956968	11.1061	4.97682	33.5175	0.6857	0.0487
CC	6.50615	6.27559	0.74374	1.61623	4.15072	8.46708	1.38028	0.99959	1.55194	2996	0.0100058	7.72369	8.53114	0.0739331	0.905352	8.02119	3.24391	16.2548	0.3069	0.0147
CC	8.19555	8.47426	0.782185	2.36646	4.8614	10.4833	1.21083	0.99928	5.76752	2999	0.0142585	14.8034	14.9142	0.029384	0.992574	10.2337	4.67977	29.7176	0.5455	0.0346
CC	6.53829	6.55283	0.750471	1.61471	3.13683	7.22955	0.790798	0.995669	16.8153	2999	0.0337556	6.91222	8.54696	0.23988	0.808734	7.63797	3.20367	15.4592	0.3183	0.0246
CC	6.91109	6.89956	0.757906	2.06595	3.84924	8.48949	1.15726	0.998303	10.2861	2999	0.0226212	10.4624	10.5943	0.0642685	0.987552	8.32104	4.10633	21.0568	0.4179	0.023
CC	7.61406	7.0789	0.820482	2.01984	4.29152	9.27355	1.24028	0.99512	28.4381	3000	0.0366121	9.4617	12.7551	0.156837	0.741798	9.0304	3.97636	22.2168	0.4283	0.0198
CC	6.45714	6.42836	0.777103	1.55378	4.29649	9.81691	1.96731	0.994781	16.6438	2997	0.0343378	8.7561	6.04081	0.229327	1.44949	8.22291	3.0874	14.7969	0.2801	0.0153
CC	7.64176	7.5385	0.760613	1.86743	4.24965	9.85935	1.22159	0.997091	14.6506	3000	0.0269505	8.74849	12.3743	0.249416	0.706987	9.20785	3.71013	21.1228	0.3821	0.0185
CC	6.74313	6.63494	0.832824	1.76362	3.57813	9.09615	1.29696	0.995805	17.9323	3000	0.0329921	9.90333	7.34882	0.269635	1.34761	8.26461	3.55437	17.2521	0.3098	0.0143
CC	5.79919	5.72855	0.773144	1.41273	2.69309	6.38271	0.82724	0.998524	4.23374	2997	0.0195063	5.7543	5.90948	0.0724646	0.97374	6.67395	2.81153	11.6638	0.2371	0.0143
CC	7.17446	6.52671	0.747983	1.98692	4.42194	10.2976	1.68846	0.993684	34.9884	3000	0.0420812	7.20754	13.4833	0.393958	0.534554	8.5549	3.94815	20.6908	0.3817	0.0165
CC	7.03809	7.02097	0.785525	1.91603	4.16563	9.02997	1.28781	0.998092	9.86542	3000	0.0226051	9.14234	11.0754	0.175561	0.825465	8.74028	3.8447	20.2177	0.3538	0.021
CC	8.4542	8.53739	0.764876	2.65187	5.2627	11.4646	1.32233	0.997178	28.4952	3000	0.029218	14.5361	20.418	0.217566	0.711923	10.4684	5.3436	34.9541	0.7075	0.0359
CC	8.68742	8.22695	0.763517	2.48562	4.96604	11.1156	1.3155	0.996964	25.7313	3000	0.0292481	13.5594	17.9394	0.214238	0.755845	10.5846	5.01847	31.4988	0.6057	0.0282
CC	7.04177	6.96496	0.792043	1.62697	4.68592	9.86845	1.64382	0.997328	9.84166	2999	0.0242537	9.75404	7.77215	0.149848	1.255	8.94957	3.25177	17.5262	0.3173	0.0129
CC	8.59918	8.72779	0.773124	2.13703	5.08392	10.4758	1.19365	0.997064	19.2824	2997	0.0269962	14.6426	13.0917	0.0717704	1.11846	10.6277	4.24632	27.7343	0.523	0.0299
CC	8.48813	8.31521	0.771775	2.40427	4.08027	9.72092	0.956332	0.998807	9.514	2995	0.0186063	13.0871	15.7396	0.156334	0.831477	9.98683	4.80027	28.8267	0.6046	0.0384
CC	6.8975	6.66716	0.763573	1.65148	3.39872	7.96092	1.01191	0.995906	15.5889	2998	0.0318955	6.80102	9.25637	0.240152	0.73474	8.03951	3.31465	16.0574	0.322	0.016
CC	7.00444	6.64713	0.741099	1.85628	4.78933	10.4235	2.07511	0.996072	17.6508	2999	0.0312759	7.823	11.0794	0.276085	0.706085	8.84255	3.73283	18.9024	0.3545	0.0196
CC	7.33846	7.39085	0.830186	2.2961	4.86667	10.3818	1.54256	0.996811	23.0099	2999	0.0302032	13.8475	12.5755	0.165728	1.10115	9.57802	4.53611	26.423	0.4865	0.0241
CC	7.86096	8.06247	0.813938	2.52473	5.02796	10.6729	1.38449	0.996988	27.0243	2999	0.030184	17.5668	13.5056	0.147941	1.3007	9.95258	5.06904	31.0724	0.5723	0.0345
CC	8.00498	7.93903	0.78943	2.46557	5.03841	11.3285	1.67358	0.998754	10.1072	3000	0.0190185	15.0706	14.1914	0.11285	1.06195	10.198	4.89699	29.262	0.5695	0.0326
CC	8.82068	8.64187	0.737368	2.53604	4.58424	10.7188	1.07742	0.997686	21.1421	2997	0.0261331	14.3793	18.0717	0.202145	0.795684	10.4657	5.08471	32.451	0.6106	0.0426
CC	8.34668	8.63007	0.807607	2.24614	4.46571	10.2728	1.19107	0.99681	22.2083	2998	0.0294327	15.6593	11.2049	0.223578	1.39754	10.0092	4.46256	26.8642	0.4918	0.0241
CC	9.73549	10.23	0.766791	2.90554	5.94258	12.802	1.39058	0.998668	15.3848	3000	0.0194414	19.6198	23.005	0.177148	0.852846	12.4464	5.83253	42.6248	0.8771	0.0625
CC	7.935	8.1587	0.759958	2.43914	4.55558	10.2976	1.4254	0.997175	22.2224	2998	0.0289403	14.885	12.9187	0.191873	1.15221	9.74114	4.94409	27.8037	0.5383	0.0385
CC	7.94017	7.77396	0.773889	2.43356	4.9685	10.2132	1.43071	0.999507	4.1658	2999	0.0122619	14.3042	14.7195	0.0517348	0.971791	9.70682	4.86846	29.0237	0.5428	0.0276
CC	7.53131	6.81626	0.763744	1.68354	4.81553	11.0044	1.79588	0.993054	27.9532	2999	0.039883	6.77447	11.6345	0.349036	0.582276	9.09897	3.32349	18.409	0.3397	0.0169
CC	7.4292	7.0412	0.80076	1.84575	3.52067	8.55469	1.02854	0.998041	9.22688	3000	0.0226176	9.13211	9.75603	0.0855111	0.936048	8.5483	3.67986	18.8881	0.36	0.0205
CC	8.02464	8.09458	0.731394	2.25653	4.49417	10.6947	1.29885	0.997583	17.2165	2999	0.0259592	11.3651	15.3978	0.261376	0.738101	9.89179	4.53733	26.763	0.5156	0.034
CC	6.93265	7.21545	0.760226	1.6793	3.96054	8.47442	1.1824	0.996779	12.6538	2999	0.027696	9.84419	7.43656	0.208641	1.32376	8.69277	3.28198	17.2808	0.3545	0.0211
CC	7.70401	7.71664	0.782919	2.02124	4.43927	9.71466	1.24922	0.999197	4.60951	3000	0.0144517	11.4059	11.7067	0.100449	0.974308	9.44141	4.00658	23.1125	0.4266	0.0213
CC	8.24374	8.12864	0.787264	2.47219	5.87212	11.9286	1.66556	0.997216	24.0962	2999	0.0277138	13.778	19.0869	0.219794	0.721854	10.8754	4.90773	32.8648	0.6105	0.0311
CC	6.46826	6.43915	0.810323	1.87486	3.26814	7.62152	0.981711	0.992339	38.6617	3000	0.0479427	7.00434	10.6099	0.231875	0.66017	7.58096	3.70666	17.6142	0.3344	0.0209
CC	8.02551	7.68072	0.785678	2.07091	4.86402	9.85546	1.35598	0.998139	11.7298	2998	0.0223981	10.5014	13.9996	0.185339	0.750123	9.51213	4.14387	24.5011	0.431	0.0206
CC	6.76558	6.82157	0.802398	1.82361	3.26821	7.97842	0.819462	0.998387	8.02718	3000	0.0212462	8.27593	10.3463	0.168428	0.799896	8.01593	3.62326	18.6222	0.3133	0.0216
CC	8.12706	7.85988	0.799887	2.13238	5.09668	10.5532	1.48219	0.998749	7.98183	3000	0.0179871	11.8974	13.9375	0.104472	0.853628	9.98818	4.25327	25.835	0.4919	0.0286
CC	7.11871	7.04359	0.842946	1.82349	4.61381	9.71212	1.64954	0.997289	12.2192	2995	0.0257153	9.24248	10.1401	0.103103	0.911477	9.06114	3.67265	19.3826	0.3492	0.0202
CC	6.96394	6.61598	0.817543	1.69937	4.21176	9.2048	1.61631	0.997758	8.79765	2999	0.0233998	8.36843	8.46272	0.125468	0.988859	8.4462	3.43125	16.8312	0.3249	0.0204
CC	7.04074	6.86263	0.802173	1.91394	4.08774	8.94601	1.25652	0.9966	18.0473	3000	0.030716	8.65131	11.3802	0.164423	0.760209	8.4433	3.84744	20.0315	0.3643	0.0187
CC	6.49212	6.49249	0.755635	1.58258	3.15263	7.96854	1.07509	0.994168	19.8342	2999	0.0376533	6.43681	8.21809	0.200792	0.783249	7.83006	3.11417	14.6549	0.2826	0.0192
CC	7.43236	7.15036	0.761418	1.78338	3.77113	8.21335	0.861173	0.997819	10.5827	2999	0.0239055	8.775	10.6239	0.111647	0.82597	8.5457	3.50456	19.3989	0.3412	0.0225
CC	7.88098	7.85552	0.769454	2.17915	4.43334	9.8979	1.33565	0.998545	9.43275	2997	0.0200715	13.0574	11.4864	0.105635	1.13677	9.43602	4.38276	24.5439	0.4571	0.0261
CC	7.57286	7.81125	0.745003	2.16322	4.48012	10.0036	1.32812	0.996614	21.6972	3000	0.0304009	11.1801	13.4042	0.129016	0.834076	9.51707	4.32432	24.5844	0.4481	0.0237
CC	7.8279	7.52549	0.773043	2.01518	4.39669	10.5739	1.36342	0.997749	12.5592	2997	0.0238394	9.47327	13.6919	0.292375	0.691887	9.70697	4.03012	23.1652	0.4371	0.0261
CC	6.11476	5.85492	0.814041	1.31952	3.58077	7.68723	1.21049	0.995466	11.6928	2996	0.0317614	5.13329	7.02093	0.156786	0.731142	7.37801	2.6111	12.1542	0.2368	0.0152
CC	5.91933	5.79847	0.783744	1.64507	3.07773	7.31108	1.15453	0.998797	4.42954	2999	0.0182055	7.11488	6.88507	0.0768883	1.03338	7.18106	3.28259	14	0.2603	0.0152
CC	6.70565	7.24216	0.763261	2.30784	4.12981	8.55598	1.12723	0.996317	28.876	3000	0.0350314	13.0819	11.5587	0.202787	1.13178	8.26272	4.59484	24.6406	0.4717	0.0196
CC	6.54635	6.77614	0.774188	1.59628	3.29752	7.61738	0.935376	0.997889	7.52747	2996	0.0226881	8.3479	6.98627	0.117512	1.1949	8.02752	3.17391	15.3342	0.2891	0.0199
CC	7.08151	6.99705	0.792535	1.84286	4.13658	9.0448	1.28103	0.99882	5.58725	3000	0.0173303	10.4454	9.03577	0.122998	1.156	8.81462	3.70673	19.4811	0.3478	0.0241
CC	6.29053	5.84758	0.864762	1.82457	3.25416	7.76454	1.2329	0.994107	26.5796	3000	0.0416536	7.17898	8.86352	0.224473	0.809947	7.45462	3.58822	16.0425	0.2838	0.0153
CC	7.93445	7.37622	0.78054	2.1482	4.65608	10.0395	1.23285	0.99803	12.9906	2997	0.0230756	10.7768	14.7964	0.217747	0.728338	9.61093	4.26958	25.5731	0.4917	0.0254
CC	8.34645	7.60193	0.85003	2.12953	4.49191	10.6781	1.43321	0.997216	17.0754	2999	0.0270318	11.9683	12.5107	0.173072	0.956643	9.82067	4.3099	24.4791	0.4736	0.0295
CC	7.71408	7.34182	0.790829	2.0639	3.66018	9.19534	1.16307	0.998405	9.0304	3000	0.0209504	10.4108	11.1344	0.15188	0.935009	9.01362	4.11561	21.5452	0.4148	0.0241
CC	8.12856	7.88945	0.805885	2.40511	4.62289	10.3858	1.22509	0.996486	28.5912	2997	0.032102	17.2283	11.8541	0.246096	1.45336	9.85968	4.76373	29.0824	0.5474	0.0347
CC	7.34589	7.52102	0.817111	1.79863	4.69145	10.1246	1.53212	0.996107	17.747	3000	0.0304426	11.1364	8.91718	0.206279	1.24887	9.25472	3.67981	20.0536	0.3655	0.0167
CC	7.93465	7.60132	0.759145	2.02276	4.82011	9.90281	1.39631	0.998285	9.84901	2999	0.0208928	12.8733	10.7626	0.101251	1.19611	9.62506	4.03101	23.6359	0.4304	0.0197
CC	7.15505	6.72081	0.807225	1.93277	3.6484	8.49718	1.26028	0.999072	4.6945	2999	0.0162092	8.61761	10.0995	0.0984215	0.85327	8.29686	3.86258	18.7171	0.3526	0.0201
CC	9.02806	8.7772	0.776329	2.39144	5.2671	11.5286	1.37671	0.99797	16.2617	2996	0.0233283	13.9713	17.3623	0.167377	0.804695	10.7969	4.74273	31.3336	0.5699	0.0309
CC	7.88854	8.1504	0.768609	2.31078	4.86864	10.1997	1.33442	0.996979	22.6593	2998	0.0292374	14.9596	12.8175	0.128244	1.16713	9.85118	4.61122	27.7772	0.5057	0.0292
CC	8.67877	8.59969	0.757266	2.4028	5.2757	11.1788	1.43089	0.997704	18.541	2999	0.0251265	14.6684	16.0955	0.163242	0.911336	10.665	4.7278	30.7638	0.7451	0.041
CC	7.93904	7.8466	0.788043	2.3772	4.78045	10.6605	1.45763	0.998196	13.8303	2999	0.0227506	15.4574	12.5336	0.134851	1.23328	9.91371	4.73677	27.9911	0.5325	0.0289
CC	6.51638	6.1478	0.766424	1.5764	3.08613	7.85158	1.05064	0.996519	12.2106	2999	0.0298081	6.19298	8.20299	0.194	0.754966	7.58717	3.13194	14.396	0.2464	0.014
CC	7.981	7.48406	0.820702	2.17214	4.30007	10.0938	1.35682	0.998421	9.91337	3000	0.0206976	12.4115	11.8218	0.160521	1.04988	9.48909	4.34786	24.2332	0.4672	0.0286
CC	6.85349	6.85403	0.829837	2.06593	3.62531	8.70663	1.18332	0.998147	10.8556	3000	0.0234837	10.807	9.80643	0.085881	1.10203	8.31564	4.15189	20.6134	0.3898	0.0216
CC	7.30133	7.26055	0.815057	2.17376	4.08538	9.49026	1.29408	0.999194	5.21904	2999	0.0153198	12.0567	11.2381	0.079899	1.07284	8.87471	4.37012	23.2948	0.4457	0.0228
CC	6.23311	6.19662	0.827398	1.73203	2.88094	6.63115	0.704594	0.997439	11.4459	3000	0.0276005	9.09313	6.64104	0.247356	1.36923	7.06142	3.41109	15.7342	0.2308	0.0132
CC	6.08309	5.92466	0.827938	1.48642	2.94452	6.43212	0.960132	0.997714	7.23437	2997	0.0248939	5.58269	6.65444	0.0946604	0.838943	6.69406	2.9532	12.2371	0.2387	0.0116
CC	6.60919	6.61508	0.797177	1.60985	3.08045	7.79809	1.07326	0.997182	10.0764	2999	0.0269518	8.4206	6.11069	0.275112	1.37801	7.57205	3.21559	14.5313	0.2722	0.017
CC	7.9334	7.72228	0.824102	2.11657	4.41688	10.3995	1.40219	0.996866	19.4666	2999	0.0292243	13.711	10.1658	0.214947	1.34874	9.37493	4.25783	23.8768	0.444	0.0263
CC	6.93954	6.87778	0.803702	1.86499	4.60432	9.43065	1.59274	0.997255	13.878	2998	0.0271643	11.6455	8.06285	0.214824	1.44434	8.50618	3.7336	19.7083	0.339	0.0159
CC	7.08909	6.87669	0.769593	1.75415	3.52304	8.35687	1.07489	0.998378	7.04226	2999	0.020565	8.0555	9.38777	0.156688	0.858085	8.26978	3.48524	17.4433	0.3231	0.0179
CC	8.51057	8.0769	0.813652	2.20597	4.21539	10.3125	1.24094	0.996752	20.5576	2996	0.0290577	13.1798	12.3507	0.234148	1.06713	10.1091	4.38963	25.5305	0.4786	0.026
CC	6.52279	6.44881	0.792486	1.91025	3.50003	7.93392	1.0759	0.999419	2.98744	2999	0.013043	9.39251	9.00321	0.0412179	1.04324	7.85947	3.82648	18.3957	0.3175	0.0136
CC	8.27752	7.5937	0.786375	2.31303	3.82976	9.74769	1.20617	0.996576	23.828	2999	0.0315536	11.519	13.5515	0.151497	0.850016	9.42063	4.62057	25.0705	0.4876	0.0315
CC	7.53401	7.76374	0.809195	1.93872	4.60075	9.63832	1.36194	0.999149	4.42826	2999	0.01454	11.0194	10.9228	0.0829101	1.00884	9.49647	3.88276	21.9422	0.3904	0.0195
CC	6.9451	6.69254	0.774063	1.87074	3.16633	8.20834	1.07724	0.998783	5.7074	2999	0.0183917	9.40544	8.26991	0.1568	1.13731	8.11939	3.72295	17.6753	0.338	0.0202
CC	5.82191	5.89623	0.82192	1.51493	2.89264	6.70583	0.833688	0.998944	3.55847	2999	0.0167889	6.86138	6.36347	0.0791256	1.07825	6.90114	3.04618	13.2248	0.2394	0.0105
CC	7.07038	7.17191	0.803169	1.85114	4.18322	9.20218	1.29491	0.996946	15.5167	2998	0.0288062	11.5569	8.03806	0.220726	1.43777	8.3559	3.7139	19.595	0.362	0.0156
CC	6.40362	6.32001	0.815891	1.74533	3.37158	7.7112	1.2559	0.997882	8.56535	3000	0.0240551	7.14573	8.35526	0.140783	0.855237	7.62408	3.49031	15.501	0.279	0.0106
CC	6.99683	7.41759	0.783138	1.75227	4.25197	8.911	1.37854	0.997765	9.96191	3000	0.0239432	9.90788	8.28941	0.090239	1.19525	8.46721	3.50612	18.1973	0.3228	0.0129
CC	6.24061	6.47713	0.80507	1.64666	3.29092	8.15651	1.38449	0.992416	27.2211	3000	0.0446385	8.83735	5.46855	0.330715	1.61603	7.57566	3.25928	14.3059	0.2564	0.012
CC	6.33111	6.05001	0.775811	1.54514	3.28438	8.03361	1.29919	0.999457	1.72924	2999	0.0114952	7.06381	6.64488	0.057001	1.06305	7.65301	3.10498	13.7087	0.2544	0.0166
CC	6.43492	6.58146	0.782894	1.66557	3.09979	7.55782	1.05416	0.998675	4.90439	2997	0.0185524	7.90244	7.03399	0.0854864	1.12347	7.65019	3.31765	14.9364	0.2755	0.0192
ML	14.5708	14.5122	0.789266	3.59671	7.73867	17.4143	0.772709	0.99772	46.7828	2998	0.0241527	45.18	38.8575	0.0865383	1.16271	17.8392	7.31467	84.0374	2.0667	0.1364
ML	13.3042	13.2047	0.793845	3.20666	7.61017	16.4417	0.851295	0.999187	13.4179	2998	0.0141603	35.1838	34.9386	0.0487353	1.00702	16.6544	6.49203	70.1224	1.6929	0.1244
ML	12.7797	12.8132	0.807649	2.93854	6.51697	16.0286	0.813557	0.998448	21.1786	3000	0.0192045	32.9466	27.1873	0.144095	1.21184	15.9454	5.86602	60.1339	1.5257	0.0921
ML	17.419	17.3904	0.77127	4.64693	11.0451	22.7317	0.97127	0.99809	64.9314	3000	0.0221499	64.3685	74.2244	0.0812498	0.867215	22.494	9.40959	138.593	3.449	0.3597
ML	11.7705	11.9711	0.800295	2.8721	6.23771	15.2593	0.883515	0.995308	59.6555	3000	0.0338604	32.4604	22.0269	0.289833	1.47367	14.8063	5.71279	54.4872	1.2899	0.0764
ML	16.1776	15.8515	0.79026	4.25547	9.92263	20.95	0.866947	0.998628	40.2662	3000	0.0188319	67.6367	51.2631	0.17095	1.3194	20.6743	8.58737	118.9	2.9221	0.2429
ML	11.7505	11.1284	0.789993	2.98938	6.58034	14.9094	1.02386	0.997735	30.5989	2999	0.0241816	24.1795	30.637	0.197079	0.789227	14.4936	5.94454	54.8165	1.2619	0.1015
ML	13.9569	13.8534	0.76846	3.47398	8.14211	18.5457	1.01992	0.997651	42.999	2998	0.0238867	33.555	45.4156	0.23598	0.738844	17.9555	7.04517	78.9706	1.9195	0.1235
ML	11.5615	11.339	0.75524	3.5424	7.63	15.3471	1.12425	0.996488	70.0455	3000	0.0325071	29.6943	39.7206	0.163363	0.747579	14.8391	7.03632	69.4149	1.6412	0.1589
ML	12.0866	12.1207	0.774614	2.9979	7.28591	15.2467	0.902226	0.999039	13.7198	3000	0.0153656	31.4428	29.4096	0.101613	1.06913	15.549	6.17404	60.8524	1.4222	0.1001
ML	11.4235	11.1933	0.774241	2.49616	6.33391	14.8759	1.02665	0.996315	34.6091	2999	0.0284479	18.2808	26.5176	0.291348	0.689382	14.3811	4.85365	44.7984	1.0388	0.0695
ML	11.0651	11.112	0.767713	2.89137	6.47951	14.008	0.838464	0.998811	15.6611	2998	0.0174186	29.1074	24.9823	0.0901338	1.16512	14.2199	5.8537	54.0897	1.2733	0.0889
ML	12.0627	12.5374	0.798236	2.37471	7.38696	15.5398	0.60618	0.99796	21.0923	3000	0.0202008	29.3325	24.7949	0.0978555	1.18301	15.8245	4.76383	54.1273	1.3552	0.0564
ML	14.588	13.8122	0.764731	3.50083	8.20501	17.512	0.84667	0.99817	35.8523	2995	0.0213983	35.9656	46.166	0.199197	0.77905	17.8546	7.02736	82.1316	1.9406	0.1425
ML	11.6969	11.8626	0.778882	2.61809	6.63944	15.2301	0.895952	0.998657	14.4302	2999	0.0172494	24.2577	26.5462	0.16124	0.913792	15.0958	5.34831	50.8039	1.2073	0.0652
ML	13.1583	12.9505	0.807206	3.19009	8.04842	16.9579	0.946011	0.994207	95.6505	2999	0.0377186	33.3036	37.1252	0.110985	0.897062	16.8247	6.41078	70.4288	1.8352	0.0774
ML	15.098	15.2093	0.755183	3.71614	8.96885	20.47	0.936444	0.996161	81.8997	3000	0.0299615	39.4649	56.0746	0.269285	0.703793	19.929	7.45951	95.5395	2.3663	0.1701
ML	16.3812	16.4319	0.76411	4.0861	9.53412	20.136	0.826072	0.998328	45.1115	3000	0.0205754	55.4647	56.1235	0.128372	0.988262	20.276	8.27323	111.588	2.9482	0.2669
ML	12.3814	12.1168	0.773647	3.00901	6.58395	15.7842	0.889407	0.998321	23.2127	2999	0.0201804	29.7351	29.9738	0.0607144	0.992037	15.7966	6.12299	59.709	1.5129	0.0865
ML	11.8139	12.1978	0.812011	2.86487	7.96384	16.3876	1.05886	0.996278	49.7247	3000	0.0295031	35.3225	24.5001	0.214476	1.44173	15.8065	5.69944	59.8226	1.4995	0.0832
ML	12.2308	12.6055	0.82558	2.73015	7.0175	16.7261	0.997606	0.996609	39.3533	3000	0.0273425	33.1242	21.9989	0.292641	1.50572	15.808	5.54633	55.1231	1.3551	0.0924
ML	11.1087	10.8388	0.792355	2.79276	6.74269	14.4579	1.18475	0.995422	51.8442	2999	0.0333784	21.1073	27.6391	0.135478	0.763675	14.0509	5.64684	48.7464	1.227	0.0668
ML	13.3921	12.3437	0.817933	3.62228	8.6112	18.0955	1.20683	0.996431	71.7333	3000	0.0307501	35.6761	43.7673	0.158217	0.815133	17.1502	7.24865	79.4434	1.9024	0.1135
ML	10.3495	10.4372	0.784254	2.77492	6.38793	14.0202	0.997842	0.997631	28.6458	2999	0.0248333	29.1777	19.4815	0.246302	1.49771	13.0935	5.56566	48.6593	1.1278	0.0943
ML	12.749	12.4046	0.780263	3.40108	7.47398	16.0755	0.917137	0.998591	26.072	3000	0.0195696	33.8404	37.4515	0.06522	0.903582	15.9867	6.87203	71.2919	1.7107	0.0519
ML	10.6981	10.5854	0.776793	2.63716	5.73861	13.699	0.877411	0.998875	11.583	2998	0.0163017	19.8697	25.8048	0.226561	0.77	13.7854	5.2848	45.6745	1.1118	0.0625
ML	8.62924	8.21986	0.769487	1.87735	5.30041	11.4224	1.18382	0.996671	17.6906	2999	0.0268467	11.141	14.5709	0.183164	0.764608	10.7398	3.71862	25.7119	0.5609	0.0277
ML	9.4095	9.09198	0.798883	2.56424	5.13192	11.3361	0.918624	0.998855	11.4095	2999	0.0178822	18.0831	19.2933	0.0710976	0.937272	11.2583	5.2047	37.3765	0.8031	0.0588
ML	10.5027	10.4619	0.766331	3.08591	6.6217	13.4676	0.963464	0.999055	14.2992	2999	0.0164796	27.2865	27.8696	0.0501027	0.979078	13.2941	6.23087	55.1561	1.0336	0.1171
ML	10.5142	10.1256	0.788664	2.03648	6.16675	12.7422	0.878851	0.998898	7.40313	3000	0.0148802	18.4403	16.5725	0.0766904	1.11271	12.8784	4.13518	35.0128	0.7711	0.0478
ML	9.94557	9.71723	0.781483	2.5355	5.2977	12.628	0.928668	0.997031	28.7284	2999	0.0275537	17.1939	22.4452	0.195998	0.766039	12.3034	5.04548	39.6391	1.1126	0.1273
ML	11.2744	11.462	0.74074	2.74157	6.4163	15.0448	0.975809	0.998056	22.312	2999	0.021473	22.2832	28.4072	0.230255	0.784421	14.6753	5.53961	50.6904	1.1411	0.0785
ML	10.9071	10.7008	0.785331	2.62517	6.92131	14.7738	0.968608	0.995379	51.2181	2995	0.0328847	30.3954	19.2854	0.245117	1.57608	14.0784	5.21265	49.6808	1.233	0.0504
ML	12.9228	12.9091	0.799111	3.43992	7.73317	16.6976	0.940428	0.998541	27.7629	2999	0.019825	42.1408	31.8558	0.181667	1.32286	16.2958	6.94731	73.9967	1.7209	0.1409
ML	12.0054	12.2507	0.772387	3.26801	7.61675	15.4503	0.903064	0.998794	21.3859	3000	0.0180918	35.8919	32.5299	0.0848055	1.10335	15.1945	6.62703	68.4218	1.5701	0.171
ML	13.678	12.9849	0.757955	3.33175	7.55359	17.4182	0.974479	0.998909	18.4596	2999	0.0163883	34.101	37.8984	0.158186	0.899799	17.1323	6.75569	71.9994	1.7393	0.1136
ML	11.0919	11.3716	0.788347	2.55025	6.19049	14.0038	0.934379	0.997896	20.8241	2999	0.0219515	25.6369	19.6333	0.217103	1.30579	13.9827	5.04232	45.2701	1.0711	0.0618
ML	14.0381	13.8383	0.74717	3.5395	8.08346	18.7947	0.966433	0.99504	98.0344	2998	0.0355225	31.3131	50.099	0.319792	0.625024	17.5123	7.04813	81.412	1.9633	0.1522
ML	15.9462	15.5958	0.813961	3.73318	8.78195	19.7501	0.893259	0.99846	32.7827	2999	0.0190257	50.8753	43.9959	0.167778	1.15636	19.8801	7.45611	94.8713	2.3251	0.1709
ML	12.0539	12.6147	0.737581	2.90267	6.77041	16.4864	0.971728	0.995573	57.3847	2999	0.0322285	26.182	31.6928	0.234339	0.82612	15.6446	5.79981	57.8748	1.3227	0.0849
ML	13.1506	12.7265	0.792164	3.07927	7.55249	17.8575	1.0823	0.996605	49.4839	2998	0.0282843	39.9131	24.9042	0.350958	1.60267	16.4934	6.14283	64.8173	1.6322	0.1011
ML	13.0402	12.8046	0.797978	3.17495	6.93206	15.9105	0.867045	0.998066	30.0068	2999	0.0219734	35.8044	29.2984	0.13345	1.22206	16.1729	6.4741	65.1028	1.5581	0.0577
ML	15.6111	15.6655	0.810502	3.60554	8.65209	18.4935	0.840796	0.997766	45.3444	2999	0.0230324	47.5562	41.9838	0.156724	1.13273	19.3723	7.18312	89.54	2.1656	0.1106
ML	14.8992	13.7723	0.774415	3.50578	8.97137	18.0486	1.01351	0.995493	87.0461	3000	0.0330554	33.2872	50.137	0.230547	0.663924	18.4027	6.98356	83.4242	1.9499	0.1488
ML	10.7849	11.0424	0.758233	2.53497	6.20495	14.6046	1.04763	0.997068	27.7613	3000	0.0255507	20.2165	24.3144	0.231032	0.831464	14.0899	5.09084	44.5309	0.971	0.0725
ML	12.4627	12.0844	0.773645	3.0952	7.4045	15.0371	0.919965	0.998734	19.2612	3000	0.0179103	30.0334	32.8457	0.0795515	0.914379	15.578	6.20989	62.8792	1.4001	0.1134
ML	15.6806	14.9234	0.7741	3.68741	8.41231	20.4985	0.970136	0.997535	51.0553	2999	0.0241827	38.2721	53.1824	0.21685	0.719637	19.4525	7.2934	91.4545	2.0319	0.1482
ML	11.9661	11.8547	0.787068	2.77784	6.59902	15.733	0.917292	0.99742	30.4153	2998	0.0241922	31.3868	23.071	0.240983	1.36045	15.4556	5.56601	54.4577	1.2588	0.0815
ML	11.8559	11.8222	0.795733	2.62304	6.23097	16.5554	1.03019	0.995502	47.0359	3000	0.0314969	31.134	18.5165	0.357633	1.68142	14.9784	5.18658	49.6505	1.0933	0.0744
ML	12.0782	11.846	0.779096	2.71136	6.9454	15.5014	0.934712	0.99914	9.75746	3000	0.0138113	28.534	25.0333	0.0886174	1.13984	15.5694	5.46724	53.5673	1.205	0.0809
ML	12.7433	12.2446	0.808684	3.11111	7.71606	17.8309	1.20181	0.99726	39.8968	2997	0.0255924	38.4899	25.3629	0.325603	1.51757	16.489	6.24575	63.8528	1.4407	0.1054
ML	12.1634	12.3815	0.807533	3.1768	7.57046	15.6576	1.04192	0.997511	39.099	3000	0.025325	28.2861	35.5541	0.165597	0.79558	15.6209	6.33271	63.8402	1.4409	0.1253
ML	10.3076	10.1798	0.804348	2.92954	5.76812	12.7512	0.980524	0.999239	9.69693	3000	0.0146717	24.4893	22.6849	0.086488	1.07954	12.8074	5.92912	47.1742	1.0348	0.0693
ML	12.0254	12.176	0.783697	2.74672	6.89265	16.0599	0.975645	0.997037	34.2058	2998	0.0256984	22.9184	31.3575	0.272351	0.730874	15.6243	5.57492	54.2759	1.1924	0.0894
ML	8.88284	8.29653	0.807353	2.16314	5.23585	10.5232	0.988946	0.995291	35.6777	3000	0.0351778	12.7049	17.4869	0.179959	0.726536	10.2458	4.31434	30.1918	0.6492	0.0738
ML	11.5647	11.0761	0.79117	2.4581	5.96145	14.3157	0.956279	0.997718	20.3632	2999	0.0222094	20.849	22.3971	0.126069	0.930877	14.108	4.9463	43.2461	0.9752	0.0638
ML	12.7077	12.7885	0.748196	2.89357	6.86217	16.983	0.87596	0.997009	39.0042	3000	0.0258463	26.8216	34.3212	0.252018	0.781486	16.518	5.76367	61.1428	1.3972	0.0848
ML	11.1801	10.9146	0.803166	2.387	6.62584	13.6606	0.941605	0.997345	23.9692	3000	0.0240874	21.2729	21.9889	0.0887206	0.967441	13.8565	4.77263	43.2618	1.0003	0.0531
ML	10.5915	11.3732	0.799692	2.52703	8.35424	17.8566	1.76152	0.994269	54.0171	3000	0.0346811	29.5715	17.4584	0.344344	1.69383	15.0648	4.98877	47.0299	1.0766	0.0613
ML	12.313	12.0819	0.765494	3.1743	7.81145	16.4778	1.06999	0.996231	61.5237	3000	0.0313883	27.6961	37.6977	0.17067	0.734689	15.615	6.34197	65.3937	1.4528	0.1435
ML	12.0618	11.6723	0.763024	2.88285	6.83636	15.7332	0.991738	0.997003	38.2777	2999	0.0268166	22.6907	33.068	0.242965	0.686183	15.2796	5.75933	55.7587	1.2084	0.1014
ML	11.1061	11.1639	0.774852	2.20585	6.42268	13.6214	0.876163	0.997622	18.2192	2999	0.0218249	18.0342	22.0337	0.175081	0.818484	14.0153	4.39828	40.0679	0.8828	0.0597
ML	13.18	12.7894	0.787038	3.13065	7.25453	15.7085	0.881172	0.998413	24.6146	2999	0.0199659	33.719	30.9639	0.0971496	1.08898	16.0298	6.35976	64.683	1.4525	0.105
ML	13.8539	13.862	0.768022	3.26298	7.79888	17.6689	0.952677	0.998905	18.0212	3000	0.0161275	37.0387	35.5184	0.0788062	1.0428	17.477	6.626	72.5572	1.7618	0.1107
ML	16.9201	16.1121	0.771617	4.26749	10.1072	21.6169	0.975634	0.995422	130.3	2999	0.0340193	46.4223	71.5195	0.256435	0.649086	21.01	8.62489	117.942	3.0676	0.2509
ML	14.2695	13.6832	0.771148	3.55478	8.19557	17.3137	0.83321	0.998951	21.2386	2998	0.0163481	38.4046	44.8697	0.0913188	0.855913	17.7112	7.16385	83.2743	2.0728	0.1708
ML	14.4335	14.1332	0.78618	3.55245	7.55877	17.2714	0.707187	0.99893	21.7167	2996	0.0164823	43.512	40.3119	0.10149	1.07938	17.7254	7.15756	83.8239	2.0552	0.1461
ML	13.7713	13.5351	0.774353	3.72094	8.35861	18.3376	0.871121	0.997883	47.9954	2998	0.0237711	40.0183	48.9874	0.124775	0.81691	17.6094	7.51882	89.0057	2.229	0.2152
ML	14.7581	14.4812	0.786309	3.54424	8.4678	18.3626	0.84911	0.998655	26.9073	3000	0.0180607	47.395	38.988	0.17899	1.21563	18.571	7.09947	86.383	2.1616	0.1698
ML	13.5767	13.2235	0.786927	3.42639	7.96217	17.1744	0.882443	0.998281	32.5545	2999	0.0209858	37.4112	40.023	0.0534792	0.934743	17.1263	6.94829	77.4342	1.9797	0.1597
ML	12.3251	12.1629	0.759235	2.22151	7.57833	15.3569	0.707832	0.996094	34.6756	2998	0.0271591	27.166	22.0962	0.0952255	1.22944	15.6046	4.46223	49.2621	1.0816	0.0764
ML	15.5848	14.882	0.778974	3.85827	9.21161	19.1208	0.974143	0.99741	60.0013	2999	0.0255337	41.7641	54.6428	0.17894	0.764311	19.3036	7.84805	96.4069	2.4341	0.1926
ML	9.89797	9.44448	0.761708	1.98922	5.52643	12.1355	0.949166	0.998525	9.13829	3000	0.0176206	13.6229	17.1984	0.192302	0.7921	11.9502	3.94051	30.8213	0.7333	0.0355
ML	12.5	12.5239	0.774901	3.68326	8.29259	17.229	1.23152	0.995034	106.527	3000	0.0381743	46.9598	29.5902	0.279092	1.587	15.9926	7.45762	76.55	1.7751	0.1332
ML	16.1729	15.9156	0.807279	4.05464	9.6987	21.078	1.06736	0.996785	81.4029	3000	0.0284358	61.5998	43.8234	0.227638	1.40564	20.2042	8.13855	105.423	2.6593	0.1931
ML	15.1011	14.3847	0.81595	3.02271	9.1233	19.1293	0.98115	0.996942	44.3862	2999	0.0249426	34.965	39.7725	0.101819	0.879125	19.0134	6.05732	74.7375	1.687	0.133
ML	14.4547	14.3493	0.728204	3.63714	8.43842	22.8445	1.30373	0.994195	113.311	2999	0.0371771	31.2081	54.6729	0.377178	0.570815	18.8749	7.20081	85.881	1.9331	0.1699
ML	15.7077	15.5704	0.772537	3.75457	8.84039	19.0957	0.913489	0.998841	24.5197	2998	0.0165667	46.1327	47.4856	0.0544884	0.97151	19.7946	7.55726	93.6183	2.1202	0.1864
ML	14.3787	14.1696	0.781776	2.92997	8.83064	18.8607	1.11691	0.998843	15.5555	2999	0.015464	36.7885	31.3534	0.0966189	1.17335	18.0295	5.9501	68.1419	1.7106	0.1232
ML	12.1704	11.8223	0.785671	3.07124	7.1396	14.8818	0.953153	0.998406	24.4353	2999	0.0206862	32.6792	27.1383	0.119068	1.20417	14.5653	6.11169	59.8175	1.2613	0.1201
ML	14.8803	14.1826	0.760146	3.80826	8.97243	19.5598	1.05145	0.995886	92.333	3000	0.0324201	36.2115	55.7819	0.265887	0.649161	18.649	7.71755	91.9934	2.2877	0.1718
ML	13.5012	13.1012	0.812201	3.23099	8.03606	16.309	0.915917	0.996351	62.2502	2999	0.030292	44.1725	26.893	0.337556	1.64253	16.5698	6.52726	71.0654	1.5586	0.1206
ML	13.8683	13.7538	0.7875	3.34533	8.14023	16.6025	0.894791	0.998993	18.3229	3000	0.0159693	41.2729	33.9678	0.142762	1.21506	16.9347	6.72467	75.2408	1.6772	0.1553
ML	11.9881	11.6943	0.826473	2.6792	6.60292	15.6174	1.00448	0.997268	30.1058	3000	0.0249582	29.8191	20.7927	0.288181	1.43412	14.7732	5.33849	50.6118	1.2363	0.0646
ML	10.7094	10.645	0.801062	2.32975	5.409	13.7769	0.959112	0.9971	23.2348	3000	0.0251703	21.8829	16.5224	0.250862	1.32444	13.1267	4.665	38.4053	0.9199	0.0486
ML	14.7707	14.4486	0.756524	3.6807	8.50653	17.8908	0.789719	0.998219	39.2419	3000	0.0212868	39.8967	50.7932	0.221031	0.785474	18.456	7.39134	90.6899	2.2176	0.1656
ML	12.7081	12.5354	0.780776	3.40373	7.55632	15.3299	0.940504	0.99931	12.8043	2998	0.0138475	33.8157	36.1575	0.0646117	0.935233	15.6143	6.87742	69.9732	1.6382	0.1266
ML	13.1383	13.1475	0.773554	3.43287	7.95753	16.2762	0.873794	0.999516	9.55715	3000	0.0114809	39.6584	36.27	0.0706545	1.09342	16.2074	6.95565	75.9284	1.6057	0.1437
ML	12.6328	12.2366	0.813399	2.67365	6.76666	15.4254	0.954353	0.99715	31.2201	3000	0.0251147	28.3241	23.5089	0.214303	1.20482	15.3508	5.35954	51.833	1.1136	0.0714
ML	10.6467	10.3683	0.783679	2.40089	5.08003	12.7623	1.03617	0.995842	34.094	2999	0.0314575	21.1106	14.9808	0.264501	1.40917	12.2587	4.82403	36.0914	0.7841	0.0451
ML	13.5085	13.7372	0.808776	3.81601	8.04536	17.1428	0.740321	0.999325	16.6908	3000	0.0138808	46.6162	44.0978	0.0621134	1.05711	17.0788	7.68043	90.714	2.2484	0.2337
ML	13.6332	13.836	0.769511	3.48616	8.73862	19.6489	1.26188	0.995384	84.5177	2997	0.0336392	50.3407	27.9516	0.395812	1.801	17.8071	6.97626	78.2923	1.9109	0.1475
ML	12.6677	12.3006	0.811255	3.02169	7.62557	16.39	1.09714	0.996058	57.323	3000	0.0314401	36.9896	23.7383	0.285003	1.55822	15.3118	6.06908	60.728	1.3427	0.1268
ML	12.7332	12.3259	0.769218	2.66961	7.0763	15.9466	1.0189	0.997509	27.1362	3000	0.0232493	23.1757	29.3968	0.224758	0.788376	15.5637	5.40477	52.5725	1.2468	0.076
ML	13.0789	12.558	0.775228	3.26005	7.12822	15.6228	0.914178	0.998893	18.4115	2999	0.0171074	30.8139	35.0874	0.0860604	0.878205	15.6894	6.51255	65.9013	1.5155	0.1042
ML	10.4472	10.1658	0.830894	1.85683	6.30997	14.3304	1.33454	0.993281	35.2543	3000	0.0353739	18.6121	10.8915	0.350617	1.70887	12.4464	3.64759	29.5036	0.6674	0.0382
ML	10.1009	9.48584	0.769577	1.75153	5.2789	11.4525	0.924465	0.996808	15.3627	2998	0.0249146	11.3156	14.6188	0.167332	0.774043	11.3606	3.5395	25.9345	0.5767	0.0294
ML	9.94849	10.2958	0.752894	2.84844	6.04975	12.5896	1.11264	0.998095	23.3332	3000	0.0232562	23.1728	22.0051	0.0898066	1.05307	12.4446	5.73723	45.1779	0.9698	0.0731
ML	9.335	9.12242	0.760341	1.61113	5.05535	11.1016	0.90348	0.997114	11.9197	3000	0.0232036	10.4967	12.687	0.141291	0.827357	11.0048	3.2851	23.1838	0.4772	0.0253
ML	13.9052	13.5538	0.771248	3.31795	8.02442	18.4808	1.03303	0.996323	62.8971	2999	0.0298177	28.3808	45.7255	0.332826	0.620679	17.4794	6.64689	74.1063	1.7468	0.1394
ML	11.9024	12.0897	0.809821	2.5186	6.71916	15.7847	1.03199	0.995053	49.0234	3000	0.0328238	28.3464	19.3026	0.267582	1.46853	14.7789	4.96932	47.649	1.0615	0.0628
ML	7.79598	7.89079	0.752096	1.9572	4.12495	9.95391	0.984047	0.999244	4.17869	3000	0.0135946	12.3117	11.3657	0.0784544	1.08324	9.71946	3.98251	23.6774	0.4788	0.0295
ML	9.24085	9.18344	0.780637	2.08901	5.33832	11.4234	0.914913	0.998279	11.5447	2988	0.0197166	13.9099	17.314	0.201038	0.80339	11.552	4.1112	31.2238	0.6569	0.0361
ML	11.6442	11.1375	0.809021	2.42445	5.78728	14.4487	1.00095	0.99813	16.1705	2998	0.0201709	23.4723	18.1757	0.240366	1.29141	13.7936	4.80349	41.6479	0.9394	0.0508
ML	11.5994	10.5485	0.745311	2.78697	6.23007	13.8267	1.06382	0.998762	14.1681	2999	0.0177122	21.5067	25.8016	0.187165	0.833541	13.4825	5.54015	47.3083	1.0206	0.0706
ML	12.0924	11.2608	0.822809	2.68104	7.75286	17.6692	1.66377	0.995811	42.6027	2999	0.0301613	27.8053	21.2528	0.269378	1.30831	15.2771	5.41065	49.0581	1.0616	0.0922
ML	12.4981	11.7239	0.75084	3.18872	7.37062	15.2594	1.07523	0.99659	55.406	3000	0.0307074	25.6576	35.8741	0.189432	0.715211	14.6062	6.36886	61.5317	1.3888	0.1427
ML	13.3179	12.7383	0.746529	2.94747	6.70893	16.0799	0.929378	0.997075	38.9934	3000	0.0263858	24.0873	34.5644	0.270141	0.696884	15.848	5.88731	58.6517	1.3645	0.0907
ML	13.2397	13.04	0.737331	3.04722	6.76507	16.784	0.880777	0.998921	15.1633	2998	0.0157945	30.3229	33.3714	0.105401	0.908651	16.6367	6.1163	63.6943	1.5065	0.0929
ML	11.8101	11.0599	0.731593	2.74983	7.19813	15.3887	1.19448	0.995668	49.976	2999	0.0321601	19.268	31.3495	0.317709	0.614618	14.2938	5.508	50.6174	1.1181	0.0906
ML	14.1713	13.9052	0.759285	3.13899	7.83639	17.5611	1.01876	0.998391	23.8837	2996	0.0191372	33.177	35.2067	0.0831898	0.94235	17.4714	6.34801	68.3837	1.438	0.1037
ML	15.1306	15.1552	0.801739	3.68883	8.27312	17.8079	0.813741	0.998115	40.6352	3000	0.0219135	44.8392	43.7758	0.0795128	1.02429	18.4115	7.48567	88.615	2.1885	0.1719
ML	12.3863	12.1024	0.793434	2.80841	6.70345	15.0089	0.934364	0.998576	17.0851	2999	0.0182487	29.0859	24.6575	0.128203	1.17959	15.3029	5.58921	53.7434	1.1832	0.0844
ML	12.551	12.5002	0.784447	3.03456	6.99833	16.8098	1.12753	0.996907	42.8139	3000	0.027556	35.5795	23.4654	0.273979	1.51626	15.566	6.09607	59.0449	1.251	0.1063
ML	12.1982	11.7665	0.813383	2.37625	6.6709	14.8239	1.00308	0.997134	24.9187	2999	0.024347	18.9648	25.0713	0.148251	0.756435	14.5958	4.75351	44.0361	0.9705	0.0652
ML	13.2202	12.6294	0.792572	3.28348	7.39858	15.2066	0.811363	0.998459	27.4638	2999	0.0204086	32.3026	36.7703	0.101634	0.878498	15.6263	6.60638	69.0729	1.4875	0.1285
ML	13.66	13.0537	0.71576	3.38778	7.36796	18.8208	1.14262	0.994713	91.1147	2999	0.0366365	25.6832	45.4273	0.383989	0.565368	16.8647	6.67155	71.1105	1.5455	0.1301
ML	14.2188	12.963	0.810185	3.10376	7.75667	17.7103	1.06371	0.995179	70.5723	3000	0.0333902	32.3443	33.942	0.20585	0.952927	17.0784	6.19603	66.2863	1.45	0.1083
ML	11.6799	11.8086	0.78134	2.77606	6.74833	15.5926	1.08324	0.994983	57.7571	2999	0.0341725	30.4676	21.3438	0.247914	1.42747	15.0574	5.61692	51.8114	1.1705	0.0788
ML	11.2319	10.8011	0.746174	2.51	6.35663	17.6668	1.50032	0.990558	86.1345	2998	0.0458532	14.4995	28.4302	0.424506	0.510002	13.923	4.91449	42.9296	0.9387	0.0665
ML	11.7679	11.6047	0.776504	2.76378	6.44545	15.2249	0.97307	0.997056	34.9021	3000	0.0266514	21.2818	30.1747	0.260393	0.705286	14.512	5.56418	51.4566	1.16	0.0788
ML	12.2187	12.3205	0.750382	2.93472	6.79416	18.0402	1.11497	0.994805	68.6139	2999	0.0350221	20.9443	37.6562	0.388851	0.556197	15.7211	5.8455	58.6004	1.3241	0.0781
ML	9.03983	9.19292	0.772058	1.79603	6.0305	12.5497	1.11308	0.991747	42.9127	3000	0.0401025	17.0329	10.91	0.228123	1.56122	11.6411	3.62241	27.9429	0.6329	0.0282
ML	11.164	11.0516	0.83199	2.50382	6.06379	15.6215	1.02467	0.995501	42.5642	3000	0.0314166	27.6914	17.4688	0.339335	1.58519	14.0572	4.98231	45.1601	0.9337	0.0552
ML	8.61092	7.9848	0.818952	1.57993	4.70491	13.0978	1.4387	0.990719	35.4063	2998	0.0428936	13.1656	7.00016	0.39372	1.88075	9.82198	3.15951	20.1657	0.4051	0.0209
ML	17.3694	17.152	0.774991	4.68486	9.73415	21.1853	0.797059	0.99904	33.6968	2999	0.0162499	70.6082	63.0708	0.0963033	1.11951	21.2623	9.53221	133.679	3.3572	0.3085
ML	10.8687	10.7727	0.762196	2.93406	6.33899	13.8808	0.952737	0.998601	18.3107	2999	0.0191969	22.5024	29.5472	0.227221	0.761575	13.8355	5.88942	52.0496	1.1335	0.0708
ML	13.7931	13.3017	0.75502	3.56535	8.02228	17.0349	0.998803	0.996981	61.3183	3000	0.0288001	30.6537	46.7625	0.2915	0.655518	16.6151	7.14726	77.4162	1.8466	0.1686
ML	9.79695	9.89267	0.75581	2.68454	5.46166	12.7585	1.03145	0.997113	31.2587	2998	0.0281847	16.2577	24.977	0.315455	0.650905	11.9818	5.37873	41.2346	0.915	0.0639
ML	10.0236	9.91011	0.7445	1.99853	6.22559	14.1943	1.227	0.992154	50.237	2999	0.040546	11.0398	20.9713	0.380227	0.526425	12.1859	3.96723	32.0111	0.6996	0.0433
ML	13.5688	13.7282	0.752718	3.10902	7.86566	17.6166	1.02413	0.997578	35.9779	2997	0.0236015	29.0529	38.6522	0.235415	0.75165	17.3631	6.18907	67.7052	1.7055	0.105
ML	11.5521	10.9815	0.806113	2.88978	6.07531	13.464	0.666655	0.998478	21.3274	2994	0.0202668	26.1422	28.3412	0.0711925	0.922409	13.3297	5.80359	54.4833	1.3372	0.1852
ML	13.7085	12.5509	0.795091	3.18715	8.40411	18.2543	1.19033	0.991036	144.8	3000	0.0469998	24.4114	44.233	0.304543	0.551882	16.4919	6.40762	68.6444	1.7617	0.067
ML	12.4926	12.1893	0.776508	3.14403	6.68653	14.9224	0.71547	0.998871	18.6453	2996	0.0174404	35.41	28.8684	0.126099	1.2266	14.7531	6.32727	64.2783	1.5638	0.1283
ML	13.293	12.7831	0.788324	3.35668	7.82761	16.6978	0.867307	0.998171	34.0015	2998	0.0218704	32.1808	42.3098	0.157441	0.760598	16.4978	6.74268	74.4906	1.7451	0.1557
ML	13.94	13.743	0.765463	3.41021	7.11799	16.4973	0.835638	0.999287	12.7721	2999	0.0135374	36.0558	36.9515	0.0443498	0.97576	16.9245	6.76584	73.0073	1.799	0.1034
ML	13.7674	13.4382	0.749597	3.86573	8.1055	16.7012	0.871769	0.999577	10.4895	2999	0.0112139	41.1511	46.2297	0.0765489	0.890143	16.6696	7.72736	87.3808	1.9222	0.2411
ML	12.4108	12.5775	0.79942	2.85314	6.52749	15.1932	0.882034	0.997313	33.2763	2997	0.0251231	31.4274	23.8378	0.224821	1.31838	15.4257	5.74871	55.2652	1.31	0.079
ML	12.7632	12.005	0.78441	2.87404	7.33989	15.3811	0.893829	0.998271	22.827	2997	0.0201409	26.0289	32.9577	0.173925	0.789766	15.8681	5.74265	58.9866	1.3256	0.0976
ML	12.5303	12.2954	0.783985	3.36195	7.48033	15.4818	0.987618	0.999487	9.26952	2996	0.0119699	33.4606	34.3795	0.0623276	0.973271	15.2468	6.76398	67.8401	1.5427	0.148
ML	12.6628	12.4269	0.795134	2.9058	7.16725	14.9436	0.834052	0.998609	19.0619	2999	0.0183682	29.2607	29.9236	0.0581614	0.977844	15.4524	5.86057	59.1843	1.3478	0.0994
ML	14.5351	14.5478	0.783156	3.56171	8.13443	17.4142	0.807736	0.999182	16.5515	2999	0.014352	41.8932	42.2824	0.0376783	0.990797	18.0638	7.31466	84.1756	2.1328	0.1405
ML	10.9512	11.0249	0.820897	2.70651	5.80808	14.9025	1.0265	0.996425	38.8911	2999	0.0294931	28.9854	17.8511	0.334413	1.62373	13.6328	5.36872	46.8365	1.0923	0.0627
ML	12.311	12.9149	0.774207	2.88226	7.00853	17.7272	1.16925	0.995443	56.9298	3000	0.032391	20.0001	36.8224	0.411192	0.54315	15.7946	5.74558	56.8224	1.3017	0.0913
ML	13.1434	12.9756	0.796078	2.73668	7.30182	16.1663	0.967174	0.998859	13.2369	2999	0.0157271	26.4951	29.5661	0.0946953	0.896129	16.2481	5.43817	56.0612	1.1554	0.0797
ML	10.2056	9.81444	0.74698	2.86431	6.33411	13.1777	1.29174	0.997205	34.4223	3000	0.0283551	19.1035	25.7304	0.19982	0.742451	12.1531	5.81458	44.8339	0.9731	0.0795
ML	17.1437	17.0378	0.814131	4.26016	10.1794	20.9409	0.885351	0.998135	53.796	3000	0.0216277	62.4513	57.9854	0.160692	1.07702	21.2411	8.56705	120.437	3.1457	0.2903
ML	15.724	15.33	0.819458	3.74219	8.76067	19.5182	0.929926	0.99833	35.8158	2999	0.0200546	47.5107	45.7766	0.0779393	1.03788	19.324	7.4609	93.2873	2.2306	0.1524
ML	11.7634	11.5335	0.833497	3.12261	6.58168	15.3328	0.935602	0.997294	41.6874	2999	0.0270828	36.1559	23.3814	0.287659	1.54635	14.3668	6.29225	59.5373	1.3561	0.1015
ML	12.3388	12.1989	0.775126	2.61404	6.19511	15.5431	0.957207	0.997578	25.1872	2998	0.0232379	29.5347	19.3421	0.320597	1.52696	14.8818	5.18042	48.8769	1.2903	0.1077
ML	12.3388	12.1989	0.775126	2.61404	6.19511	15.5431	0.957207	0.997578	25.1872	2998	0.0232379	29.5347	19.3421	0.320597	1.52696	14.8818	5.18042	48.8769	1.1093	0.0649
ML	13.1651	13.1747	0.794808	3.13154	7.08248	16.3976	1.03696	0.99933	9.7131	3000	0.0127534	27.8382	34.6989	0.215739	0.80228	16.3709	6.32718	62.5371	1.4146	0.0873
ML	13.2743	13.0067	0.79623	3.0666	7.03446	17.8986	0.99968	0.995814	60.7682	2997	0.031486	39.2714	24.9833	0.328485	1.57191	16.3131	6.1074	64.2546	1.4794	0.0964
ML	12.3385	11.919	0.77712	2.94306	6.80844	14.0541	0.831593	0.999424	8.22246	3000	0.0123318	28.2819	28.3388	0.0365938	0.997995	14.0154	5.91926	56.6207	1.3436	0.1357
ML	10.4825	10.7917	0.732739	2.35407	6.05456	12.6481	0.936742	0.996488	29.957	3000	0.0282649	16.4602	22.8071	0.275978	0.721714	12.9542	4.67274	39.2673	0.8825	0.0438
ML	12.4358	12.7622	0.799174	3.17567	7.4705	15.4593	0.94797	0.997877	33.9067	2999	0.0234207	36.2521	28.501	0.161116	1.27196	15.5807	6.42351	64.7531	1.4254	0.1192
ML	14.6791	14.2906	0.783623	3.55406	8.35049	17.4939	0.855471	0.998674	26.7725	2999	0.0182727	36.946	47.05	0.202487	0.78525	17.9437	7.17408	83.996	2.1152	0.1428
ML	13.6139	13.5785	0.748724	3.56431	7.99069	16.3274	0.919806	0.999564	9.16562	2999	0.0110928	39.2578	38.7699	0.0377095	1.01258	16.3221	7.11441	78.0278	1.8527	0.1411
ML	13.0352	13.129	0.780906	3.20621	8.11777	16.263	0.940645	0.998167	32.0574	2999	0.0218326	40.4588	29.9926	0.170289	1.34896	15.9863	6.47777	70.4513	1.533	0.1717
ML	15.4137	15.7616	0.747608	3.92932	9.1312	18.6477	0.830817	0.998336	42.2037	2999	0.020897	51.4013	49.8392	0.0721255	1.03134	19.072	7.91164	101.241	2.3603	0.2037
ML	15.9967	14.4237	0.787081	3.82396	9.67824	21.4125	1.32295	0.996355	78.7138	2999	0.0297555	54.4244	38.7059	0.281283	1.4061	19.5855	7.73218	93.1303	2.0598	0.1688
ML	16.6856	16.8994	0.791438	3.79471	9.13437	20.2262	0.871087	0.9979	46.0822	3000	0.0219388	44.1468	56.1154	0.160434	0.786715	20.7621	7.60228	100.262	2.2656	0.1783
ML	15.0546	15.0404	0.81653	3.76555	7.63324	17.2394	0.723241	0.99901	22.3413	2997	0.0162514	46.2705	42.402	0.0927881	1.09123	17.8394	7.52909	88.6725	2.1471	0.15
ML	15.5552	15.014	0.8201	3.76114	8.19454	20.8026	1.12121	0.996216	79.8029	3000	0.0307524	55.6155	32.7512	0.362988	1.69812	18.7318	7.5065	88.3667	1.9444	0.143
ML	13.3069	13.4478	0.771368	3.05571	7.54737	17.0967	1.0339	0.997417	36.7635	3000	0.0245047	32.7402	31.3729	0.140252	1.04358	16.8272	6.14992	64.113	1.4536	0.0912
ML	13.0835	12.72	0.784825	3.07442	6.99532	15.3279	0.869844	0.99804	28.9476	2998	0.022131	28.5888	33.3454	0.167683	0.857354	15.6862	6.16045	61.9341	1.3607	0.1032
ML	14.5582	14.1189	0.779255	3.17315	8.15531	17.5454	0.922405	0.997454	40.083	3000	0.0240473	33.9134	38.6733	0.15761	0.876922	17.9622	6.23692	72.5867	1.6313	0.1275
ML	13.775	13.7556	0.804349	3.38699	7.90222	17.9986	0.985852	0.996371	64.9049	2996	0.0300865	44.7849	30.4022	0.245467	1.47308	17.1325	6.78187	75.1871	1.8133	0.1392
ML	13.2972	12.9653	0.789627	3.83761	8.09228	16.4201	0.909943	0.999064	22.6388	3000	0.0166832	37.5584	47.6183	0.153978	0.788738	16.5036	7.70423	85.1767	1.9045	0.1951
ML	12.8698	12.5406	0.786911	3.43984	7.22022	15.2318	0.721086	0.998954	21.1796	3000	0.0173688	38.3859	35.1342	0.072282	1.09255	15.29	6.88162	73.5201	1.8027	0.1908
ML	13.9663	13.3245	0.798384	3.49208	8.08505	17.0171	0.950096	0.998924	20.6283	2999	0.0166832	37.0318	40.6065	0.0969401	0.911966	17.0847	7.11998	77.6383	1.7981	0.1523
ML	12.9021	13.032	0.78365	3.2408	6.9286	17.0534	1.1081	0.997016	45.5113	2998	0.0273179	32.7581	31.1479	0.145941	1.05169	16.269	6.55024	63.906	1.5618	0.0924
ML	12.518	12.1209	0.82432	2.91574	6.68062	16.5662	1.02048	0.995514	57.243	3000	0.0324355	32.4956	24.4828	0.290526	1.32729	15.5499	5.8793	56.9784	1.1949	0.1004
ML	10.3888	10.42	0.812422	2.66717	5.42049	12.4769	0.840968	0.999183	8.71577	2999	0.0145308	22.3361	20.9053	0.0973375	1.06844	12.8254	5.40507	43.2414	1.0257	0.0618
ML	12.996	13.4938	0.767806	3.43968	8.12713	16.8987	0.894529	0.995346	87.3061	3000	0.0342485	43.2599	34.6856	0.160634	1.2472	17.3425	6.88056	77.9455	1.7821	0.11
ML	15.7004	15.0299	0.801143	3.58058	8.1296	19.3339	1.04402	0.997246	52.8591	2998	0.0258668	48.6416	34.1436	0.271505	1.42462	18.5824	7.15314	82.7851	1.7609	0.1348
ML	15.6212	15.5476	0.825179	3.597	8.31688	20.4118	1.02546	0.996413	70.0259	2999	0.0291063	49.7216	36.8668	0.260368	1.34868	19.1411	7.14101	86.5884	2.3479	0.1546
ML	15.6641	15.5173	0.792498	4.01356	9.02585	19.1404	0.842337	0.999276	18.7289	2998	0.0137795	53.7761	49.5867	0.0688871	1.08449	19.3931	8.11165	103.363	2.5466	0.2056
ML	15.8867	15.6431	0.831728	4.01941	9.0063	19.121	0.874183	0.998761	31.3666	3000	0.0179193	53.7967	48.4984	0.137773	1.10925	19.4949	8.13146	102.295	2.4698	0.1874
ML	14.5888	14.7952	0.819047	3.91479	8.84019	18.6058	0.976845	0.996831	77.1122	2999	0.0293302	57.88	36.0203	0.315642	1.60687	18.1285	7.82169	93.9003	2.0563	0.1802
ML	14.6028	13.5565	0.739787	3.52162	8.09851	19.3765	1.06041	0.994729	101.081	3000	0.0363121	30.3156	49.9625	0.297427	0.606766	17.699	7.03668	80.278	1.8709	0.1232
ML	14.4456	13.9789	0.779577	3.43044	8.40907	17.2057	0.984224	0.998384	29.7414	2998	0.0200203	33.5627	44.194	0.224038	0.759441	17.5692	6.90436	77.7567	1.6909	0.125
ML	13.6917	13.6157	0.799075	2.97471	6.53867	16.5377	0.859613	0.998585	19.0279	2998	0.0180489	34.9566	26.2516	0.23822	1.3316	16.2882	5.90445	61.2082	1.3762	0.085
ML	11.8254	12.0157	0.833722	3.19785	8.56832	18.7259	1.45202	0.993114	110.692	2998	0.0420973	43.4558	21.9966	0.398293	1.97557	15.8752	6.39274	65.4524	1.3558	0.126
ML	13.9864	13.1977	0.759558	3.21239	7.15593	16.6289	0.923138	0.999635	5.75298	2999	0.00946855	33.47	33.7501	0.0394425	0.991701	16.6842	6.40913	67.2202	1.639	0.0929
ML	12.3299	12.4347	0.787686	2.82348	6.07391	15.4411	0.824194	0.998388	19.6573	3000	0.0193657	29.2866	25.6024	0.115396	1.1439	15.3475	5.63784	54.889	1.253	0.0723
ML	12.9555	12.9038	0.775061	2.60458	8.07276	16.9838	1.2796	0.996867	32.5855	3000	0.0254955	21.8213	30.6747	0.25234	0.71138	16.0544	5.30559	52.496	1.0925	0.0658
ML	12.5063	12.0214	0.813132	2.65722	6.91312	16.5404	1.11601	0.993722	68.5037	2999	0.0376032	32.4982	18.2519	0.369326	1.78053	15.0014	5.2164	50.7501	1.0431	0.0849
ML	11.6448	11.2781	0.789811	2.4016	6.71709	13.6775	0.978884	0.997153	26.3303	2999	0.0252002	19.6078	23.8254	0.133968	0.822977	13.5765	4.88375	43.4332	1.082	0.0481
ML	12.1572	12.1318	0.756462	2.42162	7.29242	15.0325	0.857584	0.997614	23.3967	3000	0.0222469	23.1198	26.3847	0.126187	0.876256	15.1511	4.87896	49.5045	1.238	0.0664
ML	11.8071	12.4278	0.768857	2.56877	7.16994	15.8327	1.07202	0.995881	42.406	2999	0.0299299	29.5245	20.065	0.281948	1.47144	15.1017	5.12322	49.5895	1.0294	0.0761
ML	14.3156	13.627	0.810301	2.6713	9.32966	19.0613	1.15646	0.994769	59.3532	2998	0.0313774	24.1147	39.0577	0.271289	0.617413	18.1098	5.30898	63.1724	1.3547	0.077
ML	14.5434	14.476	0.776565	3.71522	8.56848	17.9121	0.869083	0.99871	28.3451	2999	0.0182092	48.8895	40.6613	0.134477	1.20236	18.382	7.50113	89.5508	2.1009	0.1413
ML	13.4722	12.5272	0.811109	3.17054	7.49273	16.8304	1.02413	0.996206	60.447	2999	0.0311165	38.3436	27.0547	0.275445	1.41726	15.8956	6.33629	65.3982	1.4009	0.1161
ML	12.548	12.2235	0.826486	2.69085	6.27039	15.7575	0.881658	0.997068	32.7568	3000	0.0256032	29.3341	22.9948	0.219054	1.27568	15.2551	5.44157	52.329	1.2488	0.0626
ML	11.7742	11.9025	0.762683	2.94391	6.29497	14.6015	0.915702	0.996083	51.3952	2998	0.0315399	29.8521	24.2879	0.123517	1.22909	14.461	6.03312	54.1401	1.1808	0.0779
ML	13.1665	13.2559	0.744321	2.91715	7.4594	16.6954	0.999083	0.998168	24.0684	2999	0.0203755	28.962	31.7682	0.138199	0.911664	16.421	5.97593	60.7302	1.5029	0.096
ML	12.7654	12.6984	0.76651	3.51277	8.02165	16.5247	0.988035	0.998078	38.5041	2998	0.0230862	33.5179	42.1863	0.157337	0.79452	16.2698	7.06319	75.7042	1.6845	0.1604
ML	10.207	10.3837	0.761973	1.95578	5.97696	12.4214	0.958082	0.995535	27.3542	2997	0.0300053	18.3481	13.5004	0.149726	1.35908	12.3778	3.89533	31.8486	0.6656	0.0382
ML	13.3702	13.0094	0.762138	2.50897	7.73919	15.9682	0.851682	0.997893	22.5912	3000	0.0208328	27.7547	26.755	0.0681553	1.03736	16.0468	4.99184	54.5096	1.2719	0.0661
ML	10.9454	11.0785	0.774826	3.16253	7.13766	14.7815	1.14181	0.996582	53.1448	3000	0.0309528	33.9164	24.1721	0.193096	1.40312	13.9877	6.3485	58.0884	1.2164	0.1303
ML	14.0625	14.4963	0.784493	3.38233	8.39914	18.97	1.05902	0.995679	75.9349	2999	0.0319465	47.502	30.4391	0.287669	1.56056	18.1174	6.81168	77.9411	1.738	0.1198
ML	11.7501	11.1864	0.818225	2.99051	6.70299	14.3306	1.05844	0.997163	38.6756	2998	0.027513	27.7603	25.7799	0.196742	1.07682	13.8395	6.07781	53.5402	1.0638	0.0855
ML	14.3315	13.2413	0.76697	2.98458	9.70329	20.4864	1.31562	0.990493	133.486	2997	0.0444702	23.201	47.5548	0.428029	0.48788	18.2097	5.90775	70.7558	1.5419	0.0952
ML	12.2798	12.2571	0.764868	2.83581	7.0216	17.0258	1.1157	0.99506	60.8504	3000	0.0338765	18.9283	36.5976	0.421698	0.5172	15.3143	5.73187	55.5259	1.2361	0.0803
ML	12.0493	11.6235	0.777509	2.23083	7.14565	14.8864	0.816323	0.996913	25.9604	3000	0.0244534	22.1596	23.3035	0.0542649	0.950913	15.0168	4.37482	45.4632	0.9851	0.0555
ML	13.1164	12.7923	0.754703	2.64575	7.25999	16.8612	1.0889	0.995452	49.4831	3000	0.0312957	21.3316	31.5757	0.292671	0.675571	15.8865	5.29348	52.9073	1.1846	0.0715
ML	18.2002	18.4023	0.791218	4.49778	10.0789	22.4692	0.951455	0.997539	75.2025	3000	0.0248099	71.8578	56.0836	0.178701	1.28126	22.1897	9.07871	127.941	3.263	0.2488
ML	13.6616	13.1247	0.764109	3.55416	8.27942	17.3143	0.99707	0.996365	72.2782	3000	0.0308697	34.9682	44.4594	0.137838	0.786519	17.2056	7.14756	79.4276	1.6296	0.1567
ML	13.6418	13.8424	0.751441	3.79032	7.69604	16.1386	0.730289	0.998275	41.8307	2999	0.0225915	48.0516	37.806	0.139955	1.271	16.1479	7.5876	85.8576	1.9136	0.2218
ML	12.8214	12.4093	0.75128	3.40767	7.85479	16.0681	1.10918	0.998474	27.5977	2999	0.0204076	31.7577	37.6587	0.125869	0.843304	15.7026	6.83594	69.4164	1.4109	0.1497
ML	13.1125	13.5022	0.787757	3.31095	8.02286	16.4776	0.923726	0.997301	48.2096	3000	0.026336	42.8469	29.9418	0.226898	1.43101	16.6999	6.61758	72.7886	1.4648	0.123
ML	13.4078	13.0608	0.802953	3.12256	7.51097	15.7792	0.903899	0.999174	12.7821	2999	0.0142982	31.3721	34.1237	0.0731141	0.919364	16.2861	6.29695	65.4958	1.4221	0.1034
ML	13.0534	12.9702	0.760479	2.92538	7.33822	16.2362	1.0958	0.998856	14.8238	2999	0.0163787	32.7671	25.1192	0.191648	1.30446	15.8909	5.89292	57.8863	1.1899	0.0791
ML	12.0611	11.9893	0.790267	2.90666	6.00916	14.89	0.949879	0.999272	8.94782	3000	0.0133342	25.9519	26.7487	0.0647676	0.970211	14.8564	5.84446	52.7005	1.1764	0.0723
ML	12.0707	12.286	0.753398	2.41378	6.97052	15.4241	1.10792	0.999	8.7874	2998	0.0142717	23.0982	22.1113	0.107781	1.04464	14.9804	4.88962	45.2095	0.971	0.0685
ML	12.8119	12.3376	0.803465	2.90145	6.9856	14.9895	0.885493	0.997201	37.3506	2997	0.0261165	26.2914	31.1111	0.127653	0.845081	15.2415	5.70751	57.4025	1.3235	0.0808
ML	11.074	10.9711	0.757478	2.00329	6.41029	13.0858	1.01764	0.997359	16.5336	3000	0.0224947	16.5128	17.7038	0.0686023	0.932729	13.202	3.95079	34.2166	0.6966	0.0412
ML	11.5473	11.1926	0.792158	2.70069	6.09006	13.4308	0.888714	0.998766	13.5276	2998	0.0173224	25.2958	21.9455	0.181635	1.15266	13.7253	5.54503	47.2413	0.9697	0.0633
ML	11.8932	11.5758	0.74262	3.20795	7.56176	16.4333	1.14317	0.992493	123.187	3000	0.0452023	22.168	40.9676	0.335159	0.541109	14.8278	6.34481	63.1356	1.3609	0.1419
ML	12.1926	11.9237	0.761799	2.59525	7.14477	15.3398	0.944726	0.996136	42.3759	3000	0.0294175	20.6764	30.6022	0.233365	0.675651	14.8649	5.19291	51.2786	1.3142	0.0661
ML	13.444	13.041	0.774419	2.83474	6.5012	15.7357	0.879822	0.9986	17.0829	2999	0.0178658	26.6611	29.4036	0.0703279	0.906732	15.8485	5.70388	56.0647	1.3551	0.0761
ML	11.4827	10.8496	0.785247	2.92227	6.78779	14.172	0.977616	0.994803	70.2327	2999	0.0370362	20.9908	32.6456	0.269741	0.64299	13.8327	5.83548	53.6363	1.2288	0.0897
ML	13.0209	12.9879	0.788306	3.32453	7.47215	15.4869	0.995405	0.996944	54.2321	3000	0.029163	37.7209	29.055	0.137867	1.29826	15.1264	6.70388	66.7759	1.5464	0.141
ML	12.3337	11.7225	0.743108	3.07437	6.61406	15.3668	0.992899	0.997106	42.1611	3000	0.0276633	23.535	34.1591	0.26685	0.688983	14.5955	6.2226	57.6942	1.369	0.1139
ML	9.10521	8.83244	0.801787	1.83661	5.45772	11.5966	1.11914	0.998302	8.5252	2999	0.0183904	13.6618	12.7437	0.118211	1.07204	11.4494	3.63186	26.4056	0.552	0.0262
ML	13.6134	13.322	0.767153	3.24978	7.70996	16.6803	1.01494	0.998008	32.1341	2998	0.0221828	27.765	40.666	0.293675	0.682759	16.587	6.54403	68.431	1.4262	0.1218
ML	13.1718	13.0063	0.767805	2.92623	7.32888	16.2225	0.92188	0.999092	12.0882	2999	0.0144033	30.0967	30.9427	0.0582978	0.972657	16.4956	5.86902	61.0394	1.3922	0.1003
ML	9.70813	9.576	0.762997	2.62128	5.61896	12.0132	1.0518	0.998723	13.0922	2999	0.0186069	21.2273	18.3857	0.0878121	1.15455	11.8469	5.33376	39.6129	0.8436	0.0626
ML	15.6723	14.7442	0.755006	3.39254	7.83435	19.5732	1.02366	0.995286	81.9311	2998	0.0331842	30.1104	47.8556	0.331143	0.629193	18.3	6.78765	77.966	2.0286	0.102
ML	10.7567	10.6356	0.79632	2.37201	6.65579	14.2474	1.39119	0.995151	38.1959	2998	0.0321339	19.3342	19.4281	0.105154	0.995167	13.6322	4.87142	38.7622	0.8221	0.0583
ML	10.9947	11.0051	0.818682	2.65417	6.66968	13.6075	0.979688	0.998739	13.8386	2998	0.0174328	25.5918	22.1255	0.144547	1.15666	13.7742	5.42577	47.7173	1.0878	0.0833
ML	10.4525	10.1629	0.746452	2.81194	6.42059	14.0829	1.25099	0.99619	44.2912	2998	0.0317631	18.9986	27.0049	0.234855	0.703524	13.1473	5.54827	46.0035	0.9101	0.061
ML	12.6733	12.4757	0.779374	2.8053	7.41897	17.5322	1.23856	0.994663	63.1613	3000	0.0345665	23.4558	31.9007	0.209158	0.735274	15.948	5.58185	55.3565	1.3055	0.0823
ML	9.17847	9.28654	0.761881	1.76807	5.5059	11.822	1.00908	0.992663	37.2519	2996	0.038504	12.6167	13.7311	0.161393	0.918841	11.0556	3.59155	26.3478	0.6709	0.037
ML	9.3941	9.73582	0.778687	2.24113	5.76202	12.9305	1.29357	0.996865	22.5326	2999	0.0266452	18.9905	14.256	0.240279	1.33211	12.1579	4.53084	33.2465	0.7228	0.0541
ML	10.9969	10.9267	0.789657	2.77738	6.51475	13.6705	1.04108	0.998535	16.9812	2998	0.0191708	24.2462	24.172	0.0882623	1.00307	13.7789	5.57227	48.4182	1.0053	0.0637
ML	13.3233	12.9726	0.804188	3.17916	6.70348	16.1712	0.890997	0.996586	52.8831	3000	0.0293107	30.8332	33.6272	0.206579	0.916912	16.1637	6.4215	64.4604	1.4872	0.1066
ML	12.0864	11.5966	0.784307	2.7752	6.50599	14.7497	1.08435	0.998276	19.371	3000	0.0202416	28.5529	20.9568	0.244263	1.36247	14.4558	5.6439	49.5097	1.0141	0.0612
ML	12.3017	12.4312	0.752368	2.92006	6.47835	14.2875	0.926232	0.998043	25.3355	3000	0.0222277	25.2401	28.4593	0.147565	0.886882	14.6063	5.85411	53.6994	1.1633	0.0727
ML	9.6729	9.45421	0.757937	2.53143	6.48559	14.0319	1.59736	0.995772	39.3464	3000	0.0328559	15.3269	22.8418	0.241648	0.671003	12.2762	5.0318	38.1687	0.7815	0.0573
ML	13.6445	13.3028	0.798941	3.33428	6.93145	16.3531	0.83333	0.998476	26.3049	3000	0.019797	37.5018	32.7837	0.105717	1.14391	16.6245	6.73434	70.2855	1.7094	0.1131
ML	12.1531	12.1589	0.731437	3.0084	7.07956	17.8336	1.37914	0.994673	69.1325	3000	0.0358	23.4616	33.0249	0.311076	0.710421	15.6028	6.08415	56.4866	1.2709	0.0886
ML	12.0705	12.1648	0.825317	3.14536	7.05775	15.4443	1.12381	0.997393	39.0737	3000	0.0263702	33.9149	24.9272	0.209987	1.36056	14.7672	6.37458	58.8421	1.2607	0.0944
ML	10.8937	10.9642	0.795474	2.64728	6.34591	14.3052	1.00802	0.997095	30.6803	3000	0.0262021	26.116	20.681	0.167215	1.2628	13.7935	5.40748	46.7969	1.0288	0.0596
ML	10.2244	9.64307	0.758399	2.53853	6.01817	12.7385	1.05862	0.995888	40.8189	3000	0.0324606	17.4866	23.0807	0.151733	0.757629	12.3696	5.13375	40.5674	0.8621	0.0645
ML	11.3975	11.2179	0.794234	3.13977	6.64886	14.5292	0.867905	0.999187	12.7661	3000	0.0149362	31.5894	28.3355	0.0655683	1.11484	14.3875	6.24007	59.9249	1.4276	0.0874
ML	8.96674	9.25567	0.751185	1.54852	5.33659	11.598	0.99474	0.998024	7.48236	2996	0.0185984	10.1204	12.5622	0.196428	0.805625	11.2016	3.07217	22.6826	0.4752	0.0258
ML	12.2854	11.7628	0.810262	2.60406	6.58724	14.3354	1.0314	0.996186	38.5946	3000	0.0293719	23.3995	23.4486	0.127018	0.997904	14.4255	5.13796	46.8481	1.0675	0.0682
ML	12.3242	12.2126	0.800345	2.85987	8.07652	19.0702	1.47084	0.993541	80.4976	3000	0.0384155	37.7043	19.417	0.412657	1.94182	16.0205	5.71371	57.1214	1.1996	0.0834
ML	15.3163	14.7706	0.809186	3.2255	8.76073	19.6478	0.998471	0.995342	73.5618	3000	0.0312803	38.5979	40.1319	0.155759	0.961776	19.3776	6.48832	78.7298	1.8137	0.1206
ML	9.42082	9.3544	0.822923	1.63742	5.32334	12.1423	0.895401	0.99585	18.188	2999	0.0274958	15.243	9.95853	0.275497	1.53065	11.4854	3.20378	25.2015	0.5161	0.0313
ML	12.6516	12.1411	0.789092	2.61267	7.14878	15.0467	0.951095	0.999095	9.70417	2998	0.01407	26.4236	24.9441	0.0867275	1.05931	15.3112	5.27254	51.3678	1.1733	0.0619
ML	13.148	13.2448	0.790892	3.23178	8.20228	16.6875	1.05407	0.998514	23.9845	2999	0.0189432	35.6626	34.3536	0.0745793	1.03811	16.9755	6.58185	70.0162	1.7227	0.1299
ML	13.311	13.0133	0.765628	2.81455	6.69793	16.5591	1.02667	0.99839	18.8051	2999	0.0188675	25.7891	29.5483	0.0976282	0.872778	16.0858	5.5964	55.3375	1.3758	0.0846
ML	14.6276	14.526	0.754238	3.75009	8.78442	17.9676	0.880045	0.998446	35.2401	2996	0.020089	41.9359	49.6293	0.164541	0.844983	18.4083	7.49156	91.5652	2.2643	0.1987
ML	11.7546	11.4166	0.775633	3.14618	7.15815	14.4965	1.08094	0.99854	22.2004	3000	0.0198802	28.432	30.3913	0.0438018	0.935531	14.5271	6.38945	58.8234	1.3794	0.1112
ML	12.1551	12.1969	0.792383	2.8783	6.97644	15.6446	0.963766	0.99329	88.8903	3000	0.0406613	34.4965	21.8051	0.224543	1.58204	14.8404	5.69233	56.3016	1.2263	0.0544
ML	8.4865	8.66322	0.771393	1.97603	4.96764	11.5002	1.34275	0.995382	26.3279	2996	0.0332214	9.94603	15.0683	0.309724	0.660064	10.2247	3.95477	25.0143	0.528	0.0281
ML	11.8216	11.7628	0.788858	2.90959	5.95703	13.9928	0.850943	0.998472	19.3637	2998	0.0196952	27.7357	24.5743	0.101678	1.12865	14.2248	5.91346	52.31	1.1968	0.0768
ML	14.0034	13.1147	0.774247	3.28957	7.63838	16.5935	0.974284	0.997917	34.9716	3000	0.0229402	41.3882	28.202	0.3047	1.46756	16.7128	6.52003	69.5902	1.4504	0.1304
ML	14.4745	13.9552	0.748121	3.39765	8.38191	19.7859	1.1329	0.995917	71.0415	3000	0.0308774	31.513	46.5163	0.288707	0.677461	18.2973	6.78199	78.0293	1.8559	0.0931
ML	13.3318	13.4405	0.796214	3.1181	7.13179	17.1629	0.906388	0.995902	63.0697	2999	0.0315726	40.0095	26.2693	0.309484	1.52305	16.5223	6.19806	66.2788	1.6179	0.1002
ML	13.0894	13.0244	0.774682	3.2047	8.44282	17.5184	1.15527	0.996262	61.0769	3000	0.0304029	27.0163	42.179	0.279676	0.640516	16.5874	6.34742	69.1953	1.5989	0.143
ML	12.4323	12.0145	0.767042	3.04677	7.51917	17.7148	1.31955	0.995956	55.7666	3000	0.0313304	21.0601	38.4336	0.402137	0.54796	15.7953	5.98278	59.4936	1.2275	0.083
ML	10.9593	11.0947	0.779845	3.00068	6.46211	13.7335	1.13944	0.99842	21.1135	2999	0.0209117	22.5609	28.0161	0.207662	0.805282	13.3251	6.00843	50.577	1.0835	0.0774
ML	10.9824	10.812	0.754794	2.99641	7.60745	16.0196	1.59745	0.99574	54.7549	2999	0.0330628	20.2849	32.1858	0.319058	0.630246	14.2195	5.96434	52.4707	1.0334	0.0659
ML	12.3062	11.8038	0.74537	3.11217	6.97446	14.4158	0.949408	0.997523	37.6314	3000	0.0257849	25.2746	33.997	0.22337	0.743437	14.7656	6.26112	59.2716	1.3559	0.1018
ML	11.0021	10.4658	0.771651	2.60393	6.17881	13.2986	1.02468	0.998976	10.3594	2999	0.0157516	20.6887	23.0494	0.120945	0.89758	13.3868	5.27885	43.7381	0.8937	0.0554
ML	11.6972	11.0662	0.77914	2.75198	5.782	13.2115	0.881823	0.998365	18.0064	2999	0.0200793	21.9998	24.7847	0.116571	0.887637	13.7447	5.60281	46.7846	0.9385	0.0581
ML	11.1295	10.7828	0.797199	2.79948	6.22398	13.3458	1.08412	0.998287	19.7689	3000	0.021101	23.513	22.982	0.068744	1.0231	13.2881	5.686	46.495	1.0332	0.0601
ML	14.1265	13.9695	0.752022	3.52897	7.86503	19.525	1.17633	0.995656	79.5104	2999	0.0327989	29.8448	47.5798	0.321179	0.627258	17.7864	6.95807	77.4246	1.7401	0.1295
ML	12.6388	12.583	0.75619	2.93192	6.82026	15.6103	0.877162	0.998911	14.5272	3000	0.0160767	28.1303	30.7292	0.13838	0.915427	15.7949	5.89262	58.8595	1.432	0.0803
ML	9.12335	8.85632	0.81336	2.64151	5.34713	11.6654	1.1557	0.996307	37.8816	2994	0.0327465	21.074	15.9938	0.181859	1.31764	11.0784	5.37144	37.0678	0.8033	0.0531
ML	10.7351	10.3665	0.790733	2.04521	6.53888	13.1536	0.902442	0.997926	14.5097	2999	0.0203649	16.2614	20.3879	0.135517	0.797602	13.0186	4.03625	36.6494	0.8348	0.0485
ML	11.6754	10.8975	0.806134	2.38008	7.19269	14.7017	1.36727	0.996579	28.1212	2998	0.0266071	17.8481	23.7771	0.188686	0.750644	14.1859	4.79054	41.6252	0.8774	0.0527
ML	11.8585	11.194	0.808154	2.2803	6.96849	14.3667	1.07249	0.996661	26.6735	2997	0.0258297	22.0865	19.8221	0.181166	1.11423	14.5419	4.53016	41.9086	0.8457	0.0459
ML	11.2404	10.9982	0.798842	2.70985	5.91533	14.3754	1.1203	0.998945	11.2241	2998	0.0161407	25.0125	20.134	0.171636	1.2423	13.5272	5.43724	45.1465	0.9636	0.0611
ML	11.4127	11.0576	0.756968	3.0393	6.56386	14.076	1.0699	0.997391	37.0059	2999	0.0270012	23.2037	29.9676	0.145558	0.774293	13.4389	6.15502	53.1714	1.1836	0.1021
ML	11.2779	10.8586	0.738239	2.56303	5.59745	15.2364	1.12985	0.994179	56.1846	2998	0.037142	14.8873	27.7909	0.416351	0.535691	13.3511	5.05733	42.6782	0.9698	0.0559
ML	10.4991	10.382	0.825503	2.13326	6.1109	13.3932	0.884601	0.997474	18.2288	3000	0.0226478	20.5303	16.686	0.204148	1.23039	13.2531	4.29081	37.2163	0.8233	0.0434
ML	10.4521	10.1833	0.72093	2.53112	6.05096	15.149	1.2346	0.99258	71.7875	2999	0.0425417	13.9984	27.5537	0.412534	0.508041	12.8708	4.98266	41.552	0.8779	0.0525
ML	9.04524	8.73217	0.794488	2.37339	4.58296	11.2375	0.939968	0.998675	10.8199	2999	0.0186235	16.9304	15.7492	0.0825611	1.075	11.0333	4.77566	32.6796	0.6644	0.0392
ML	9.69347	9.80264	0.799161	2.60497	4.92009	11.4048	0.905494	0.998215	17.6802	2997	0.022175	18.9114	18.7784	0.0811123	1.00709	11.5453	5.17694	37.6898	0.8325	0.0557
ML	11.3239	11.2098	0.804518	2.1905	6.15844	13.3074	0.894891	0.998653	10.0875	2999	0.0166228	21.0579	17.1846	0.205945	1.2254	13.5154	4.38338	38.2425	0.9051	0.0499
ML	10.2758	10.1369	0.758894	1.9281	5.99553	12.729	0.877459	0.998756	7.55184	3000	0.0155712	17.5581	15.0583	0.104518	1.166	12.6805	3.91949	32.6164	0.793	0.0441
ML	12.1492	12.0867	0.804549	2.53679	7.17056	16.5548	0.992972	0.993055	71.619	3000	0.038298	32.6531	18.4803	0.36552	1.76691	15.3814	5.06612	51.1334	1.1252	0.0682
ML	10.1111	9.79661	0.779084	1.92944	5.98621	12.7378	0.964029	0.997056	17.1237	3000	0.023766	16.6866	15.0613	0.0771221	1.10792	12.6595	3.94355	31.7479	0.6595	0.0319
ML	8.32073	8.1385	0.839068	1.48382	4.65923	9.79455	0.890427	0.994797	19.1651	2997	0.0323603	10.2201	8.96437	0.12862	1.14008	9.4264	2.95976	19.1844	0.3873	0.0203
ML	9.18215	8.87218	0.80599	1.59352	4.8063	11.3435	0.994904	0.997717	8.74681	2999	0.0204004	11.682	10.3343	0.166007	1.1304	10.8328	3.17081	22.0163	0.4561	0.0261
ML	10.7168	10.4946	0.794319	2.12092	5.72781	13.16	0.943294	0.997595	16.5429	2999	0.0222641	19.0541	15.9061	0.181248	1.19791	12.9614	4.27559	34.9601	0.7737	0.0435
ML	9.15318	9.1187	0.779436	1.66233	5.24252	11.9083	0.865529	0.994825	23.4998	2999	0.031147	15.2644	10.1106	0.281503	1.50975	11.2782	3.29116	25.375	0.5562	0.0266
ML	8.33758	8.55786	0.770265	1.85223	4.71398	10.5846	1.00974	0.998002	10.4163	3000	0.0212059	10.9768	13.2797	0.188476	0.82658	10.2284	3.73688	24.2565	0.501	0.0273
ML	8.80696	8.63271	0.777993	1.55719	5.12897	10.7843	0.992324	0.997371	10.325	2999	0.0224127	9.4644	12.0672	0.171042	0.784306	10.4235	3.11427	21.5316	0.4654	0.0236
ML	7.81728	7.53127	0.771103	1.88093	4.03465	9.36781	1.18229	0.998198	9.13135	3000	0.0215851	9.1662	11.3574	0.147705	0.807066	9.04333	3.75112	20.5236	0.419	0.0258
ML	8.47896	8.48826	0.790062	1.91683	4.55681	10.6307	1.01065	0.995717	23.4213	2997	0.0314746	10.3294	14.4536	0.215809	0.714658	10.2969	3.84456	24.7829	0.5316	0.0338
